# Supplementary material for: Optimizing community linkage to care and antiretroviral therapy Initiation: Lessons from the Nigeria HIV/AIDS Indicator and Impact Survey (NAIIS) and their adaptation in Nigeria ART Surge
Source: PLoS One. 2021 Sep 20;16(9):e0257476. doi: 10.1371/journal.pone.0257476 (PMC8451986; doi:10.1371/journal.pone.0257476)
Supplement: S1 File — (XLSX) [file pone.0257476.s001.xlsx]

## Sheet: #LN00397
AHAGE	New	Prior	Ever on treatment	Currently receiving treatment	Defaulted	Consent	CBO	Gender	id
46	1	0	0	0	0	1	1	Male	1
47	0	1	1	1	0	1	1	Male	2
32	1	0	0	0	0	1	1	Female	3
54	0	1	1	1	0	1	1	Male	4
60	1	0	0	0	0	1	1	Male	5
61	1	0	0	0	0	1	1	Female	6
30	1	0	0	0	0	1	1	Female	7
25	1	0	0	0	0	1	1	Female	8
40	1	0	0	0	0	1	0	Female	9
30	0	1	1	1	0	0	0	Female	10
24	1	0	0	0	0	1	1	Male	11
43	1	0	0	0	0	1	1	Male	12
27	1	0	0	0	0	1	1	Female	13
30	1	0	0	0	0	1	1	Female	14
38	0	1	0	0	0	1	1	Female	15
35	1	0	0	0	0	1	1	Female	16
61	0	1	1	1	0	1	1	Male	17
50	1	0	0	0	0	1	1	Male	18
32	1	0	0	0	0	1	1	Male	19
37	1	0	0	0	0	1	1	Female	20
25	1	0	0	0	0	1	1	Female	21
35	0	1	1	1	0	1	1	Female	22
45	1	0	0	0	0	1	1	Female	23
28	1	0	0	0	0	1	1	Female	24
35	0	1	0	0	0	1	1	Female	25
34	0	1	1	1	0	1	1	Female	26
35	1	0	0	0	0	1	1	Male	27
35	1	0	0	0	0	1	1	Female	28
40	0	1	1	1	0	1	1	Female	29
43	1	0	0	0	0	1	1	Male	30
15	1	0	0	0	0	1	1	Female	31
40	1	0	0	0	0	1	1	Female	32
56	1	0	0	0	0	1	1	Female	33
49	1	0	0	0	0	0	0	Male	34
41	1	0	0	0	0	1	0	Male	35
33	1	0	0	0	0	1	1	Female	36
45	1	0	0	0	0	1	1	Female	37
25	1	0	0	0	0	1	1	Female	38
7	0	0	0	0	0	1	1	Male	39
37	1	0	0	0	0	1	1	Male	40
31	1	0	0	0	0	1	1	Female	41
42	1	0	0	0	0	1	1	Female	42
35	1	0	0	0	0	1	1	Female	43
33	1	0	0	0	0	1	1	Male	44
64	1	0	0	0	0	1	1	Male	45
27	1	0	0	0	0	1	1	Female	46
42	0	1	1	1	0	1	1	Female	47
38	1	0	0	0	0	1	1	Female	48
23	1	0	0	0	0	1	1	Female	49
50	1	0	0	0	0	1	1	Female	50
36	0	1	1	1	0	1	1	Male	51
40	1	0	0	0	0	0	0	Female	52
35	0	1	1	1	0	1	1	Female	53
30	1	0	0	0	0	1	1	Female	54
1	0	0	0	0	0	1	1	Female	55
50	1	0	0	0	0	1	1	Male	56
47	1	0	0	0	0	1	1	Female	57
50	0	1	1	1	0	1	1	Female	58
39	0	1	1	0	0	1	1	Female	59
46	0	1	1	1	0	1	1	Female	60
20	1	0	0	0	0	1	1	Female	61
50	1	0	0	0	0	1	1	Male	62
22	1	0	0	0	0	1	1	Female	63
35	1	0	0	0	0	1	1	Male	64
43	1	0	0	0	0	1	1	Male	65
50	0	1	1	1	0	1	1	Female	66
55	1	0	0	0	0	1	1	Female	67
35	1	0	0	0	0	1	1	Male	68
40	1	0	0	0	0	0	0	Male	69
24	1	0	0	0	0	1	1	Female	70
45	1	0	0	0	0	1	1	Male	71
52	1	0	0	0	0	1	1	Female	72
40	1	0	0	0	0	1	1	Female	73
44	0	1	1	1	0	1	1	Female	74
40	1	0	0	0	0	1	1	Male	75
35	1	0	0	0	0	1	1	Female	76
38	1	0	0	0	0	1	1	Female	77
52	1	0	0	0	0	1	1	Male	78
50	1	0	0	0	0	1	1	Male	79
32	1	0	0	0	0	1	1	Female	80
21	1	0	0	0	0	1	1	Female	81
22	1	0	0	0	0	1	1	Female	82
35	0	1	1	1	0	1	1	Female	83
30	1	0	0	0	0	1	1	Female	84
30	1	0	0	0	0	1	1	Female	85
57	1	0	0	0	0	1	1	Male	86
48	1	0	0	0	0	1	1	Female	87
55	0	1	1	1	0	1	1	Male	88
25	1	0	0	0	0	1	1	Female	89
45	1	0	0	0	0	1	1	Female	90
36	1	0	0	0	0	0	0	Female	91
56	0	1	1	1	0	1	1	Male	92
40	1	0	0	0	0	1	0	Female	93
29	0	1	1	1	0	1	1	Female	94
16	1	0	0	0	0	1	1	Male	95
24	1	0	0	0	0	1	1	Female	96
52	1	0	0	0	0	1	1	Male	97
43	0	1	1	1	0	1	1	Female	98
25	1	0	0	0	0	0	0	Female	99
29	1	0	0	0	0	0	0	Female	100
30	1	0	0	0	0	1	1	Female	101
55	0	1	1	1	0	1	1	Male	102
40	1	0	0	0	0	1	1	Female	103
31	1	0	0	0	0	1	1	Male	104
43	0	1	1	1	0	1	1	Male	105
50	1	0	0	0	0	1	1	Male	106
27	0	1	1	1	0	1	1	Female	107
50	0	1	1	1	0	1	1	Female	108
35	1	0	0	0	0	1	1	Female	109
40	0	1	1	1	0	1	1	Male	110
35	1	0	0	0	0	1	1	Female	111
49	1	0	0	0	0	1	0	Female	112
40	1	0	0	0	0	1	1	Male	113
24	1	0	0	0	0	1	1	Female	114
47	1	0	0	0	0	1	1	Female	115
21	1	0	0	0	0	1	1	Female	116
32	1	0	0	0	0	1	0	Male	117
36	0	1	1	1	0	1	0	Male	118
7	0	0	0	0	0	1	1	Female	119
36	1	0	0	0	0	1	1	Female	120
38	1	0	0	0	0	1	1	Male	121
38	1	0	0	0	0	1	1	Female	122
33	1	0	0	0	0	1	1	Female	123
30	0	1	0	0	0	1	1	Female	124
30	1	0	0	0	0	1	1	Female	125
40	0	1	1	1	0	1	1	Female	126
37	1	0	0	0	0	1	1	Male	127
20	1	0	0	0	0	1	1	Male	128
52	0	1	1	1	0	1	1	Female	129
52	1	0	0	0	0	1	1	Female	130
25	1	0	0	0	0	1	1	Female	131
39	1	0	0	0	0	1	1	Female	132
30	0	1	1	1	0	0	0	Female	133
40	0	1	1	1	0	1	1	Female	134
53	1	0	0	0	0	1	1	Female	135
61	1	0	0	0	0	1	1	Female	136
15	1	0	0	0	0	1	1	Male	137
56	1	0	0	0	0	1	1	Male	138
45	0	1	1	1	0	1	1	Female	139
45	1	0	0	0	0	1	1	Female	140
14	1	0	0	0	0	1	1	Female	141
54	0	1	1	1	0	1	1	Female	142
25	0	1	1	1	0	1	1	Female	143
32	0	1	0	0	0	1	1	Female	144
32	1	0	0	0	0	1	1	Male	145
20	1	0	0	0	0	1	1	Male	146
32	1	0	0	0	0	1	1	Female	147
20	1	0	0	0	0	1	1	Female	148
43	0	1	1	1	0	1	1	Male	149
43	1	0	0	0	0	1	1	Female	150
30	0	1	1	1	0	1	1	Female	151
48	1	0	0	0	0	1	1	Male	152
25	0	1	1	0	0	1	1	Female	153
45	0	1	1	1	0	1	1	Male	154
50	1	0	0	0	0	0	0	Female	155
34	0	1	1	1	0	1	1	Female	156
28	1	0	0	0	0	1	1	Female	157
60	0	1	1	1	0	1	1	Male	158
40	1	0	0	0	0	1	1	Female	159
38	1	0	0	0	0	1	1	Female	160
38	0	1	1	1	0	1	1	Male	161
39	1	0	0	0	0	1	1	Female	162
35	0	1	1	1	0	1	1	Female	163
49	0	1	1	1	0	1	1	Male	164
40	0	1	1	1	0	1	1	Female	165
30	0	1	1	1	0	1	1	Female	166
40	1	0	0	0	0	1	1	Female	167
50	1	0	0	0	0	1	1	Female	168
47	0	1	1	1	0	1	1	Female	169
25	1	0	0	0	0	1	1	Female	170
30	1	0	0	0	0	1	1	Female	171
28	0	1	1	1	0	1	1	Female	172
32	1	0	0	0	0	1	1	Female	173
45	1	0	0	0	0	1	1	Female	174
32	0	1	1	1	0	1	1	Female	175
40	1	0	0	0	0	1	1	Female	176
56	1	0	0	0	0	1	1	Female	177
61	0	1	1	1	0	1	1	Male	178
42	0	1	1	1	0	1	1	Female	179
42	1	0	0	0	0	1	1	Female	180
22	0	1	1	1	0	1	1	Female	181
25	0	1	1	1	0	1	1	Female	182
7	0	0	0	0	0	1	1	Female	183
40	0	1	1	1	0	1	1	Female	184
30	1	0	0	0	0	1	1	Male	185
49	1	0	0	0	0	1	1	Male	186
35	0	1	1	1	0	1	1	Female	187
32	0	1	1	1	0	1	1	Female	188
30	1	0	0	0	0	1	1	Female	189
45	0	1	1	1	0	1	1	Female	190
20	0	1	0	0	0	1	1	Female	191
35	1	0	0	0	0	1	1	Female	192
45	0	1	1	1	0	1	1	Female	193
21	1	0	0	0	0	1	1	Female	194
46	1	0	0	0	0	1	1	Male	195
40	0	1	1	1	0	1	1	Female	196
40	1	0	0	0	0	1	1	Male	197
55	1	0	0	0	0	1	1	Male	198
25	1	0	0	0	0	1	1	Female	199
50	1	0	0	0	0	1	1	Male	200
52	0	1	1	1	0	1	1	Female	201
27	1	0	0	0	0	1	1	Female	202
55	1	0	0	0	0	1	1	Female	203
33	0	1	1	1	0	1	1	Female	204
25	1	0	0	0	0	1	1	Male	205
36	1	0	0	0	0	1	1	Female	206
35	0	1	1	1	0	1	1	Male	207
63	1	0	0	0	0	1	1	Male	208
50	0	1	1	1	0	1	1	Female	209
43	0	1	1	1	0	1	1	Female	210
45	1	0	0	0	0	0	0	Male	211
50	1	0	0	0	0	1	1	Female	212
50	0	1	1	1	0	1	1	Female	213
32	0	1	1	1	0	1	1	Female	214
63	1	0	0	0	0	1	1	Male	215
24	1	0	0	0	0	1	1	Male	216
56	0	1	1	1	0	1	1	Male	217
64	1	0	0	0	0	1	1	Male	218
37	0	1	1	1	0	1	1	Female	219
48	1	0	0	0	0	1	1	Female	220
50	1	0	0	0	0	1	1	Male	221
52	1	0	0	0	0	1	1	Male	222
33	0	1	1	1	0	0	0	Female	223
40	1	0	0	0	0	1	1	Male	224
58	1	0	0	0	0	1	1	Male	225
25	1	0	0	0	0	1	1	Female	226
4	0	0	0	0	0	1	1	Male	227
30	1	0	0	0	0	1	1	Female	228
23	1	0	0	0	0	1	1	Female	229
39	0	1	1	1	0	1	1	Male	230
50	0	1	1	1	0	1	1	Male	231
38	1	0	0	0	0	0	0	Male	232
30	1	0	0	0	0	1	1	Female	233
45	0	1	1	1	0	1	1	Female	234
25	1	0	0	0	0	1	1	Male	235
18	1	0	0	0	0	1	1	Female	236
50	0	1	1	1	0	1	1	Female	237
43	1	0	0	0	0	1	1	Female	238
37	0	1	1	0	0	1	1	Male	239
16	1	0	0	0	0	1	1	Male	240
36	0	1	1	0	0	1	1	Female	241
35	1	0	0	0	0	1	1	Male	242
22	1	0	0	0	0	1	1	Female	243
43	1	0	0	0	0	1	1	Female	244
35	1	0	0	0	0	1	1	Female	245
30	1	0	0	0	0	1	0	Male	246
38	1	0	0	0	0	1	1	Female	247
25	1	0	0	0	0	1	1	Female	248
28	1	0	0	0	0	1	1	Female	249
58	0	1	1	1	0	1	1	Male	250
43	1	0	0	0	0	1	1	Male	251
40	0	1	0	0	0	1	1	Female	252
35	1	0	0	0	0	1	1	Female	253
20	1	0	0	0	0	1	1	Female	254
30	1	0	0	0	0	1	1	Female	255
60	1	0	0	0	0	1	1	Female	256
63	1	0	0	0	0	1	1	Female	257
25	1	0	0	0	0	1	1	Female	258
38	0	1	1	1	0	1	1	Male	259
24	1	0	0	0	0	1	1	Female	260
33	1	0	0	0	0	1	1	Male	261
22	1	0	0	0	0	1	1	Female	262
37	0	1	1	1	0	1	1	Female	263
35	1	0	0	0	0	1	0	Male	264
41	0	1	1	1	0	1	1	Male	265
35	0	1	1	1	0	1	1	Female	266
20	1	0	0	0	0	1	1	Female	267
20	1	0	0	0	0	1	1	Female	268
50	0	1	1	1	0	0	0	Male	269
29	1	0	0	0	0	1	1	Female	270
20	1	0	0	0	0	1	1	Female	271
21	1	0	0	0	0	1	1	Female	272
58	1	0	0	0	0	1	1	Male	273
57	1	0	0	0	0	1	1	Female	274
35	0	1	1	1	0	1	1	Female	275
63	1	0	0	0	0	1	1	Female	276
35	0	1	1	1	0	1	1	Female	277
40	1	0	0	0	0	1	1	Female	278
45	0	1	1	1	0	1	1	Female	279
24	0	1	0	0	0	1	1	Female	280
25	0	1	1	0	0	1	1	Female	281
51	1	0	0	0	0	1	1	Female	282
30	1	0	0	0	0	1	1	Female	283
35	1	0	0	0	0	1	1	Female	284
28	1	0	0	0	0	1	1	Male	285
40	1	0	0	0	0	1	1	Male	286
62	0	1	1	1	0	1	1	Female	287
42	1	0	0	0	0	1	1	Female	288
45	1	0	0	0	0	1	1	Male	289
37	0	1	1	1	0	1	1	Female	290
29	0	1	1	1	0	1	1	Female	291
30	1	0	0	0	0	0	0	Female	292
55	0	1	1	1	0	1	1	Female	293
20	1	0	0	0	0	1	1	Male	294
30	1	0	0	0	0	1	1	Male	295
36	0	1	1	1	0	1	1	Female	296
38	1	0	0	0	0	1	1	Female	297
30	1	0	0	0	0	1	1	Male	298
38	0	1	1	1	0	1	1	Female	299
56	1	0	0	0	0	1	1	Female	300
28	1	0	0	0	0	1	1	Male	301
20	1	0	0	0	0	1	1	Male	302
50	1	0	0	0	0	1	1	Female	303
55	1	0	0	0	0	1	1	Female	304
25	1	0	0	0	0	1	1	Female	305
25	1	0	0	0	0	1	1	Female	306
40	1	0	0	0	0	1	1	Female	307
40	0	1	1	1	0	1	1	Female	308
40	0	1	1	1	0	1	1	Female	309
28	1	0	0	0	0	1	1	Male	310
40	1	0	0	0	0	1	1	Female	311
25	1	0	0	0	0	1	1	Female	312
29	1	0	0	0	0	1	1	Female	313
46	0	1	1	1	0	1	1	Female	314
42	0	1	1	1	0	1	1	Female	315
41	0	1	1	1	0	1	1	Male	316
44	0	1	1	1	0	1	1	Female	317
28	1	0	0	0	0	0	0	Female	318
53	0	1	1	1	0	1	1	Female	319
42	1	0	0	0	0	1	1	Female	320
21	1	0	0	0	0	1	1	Female	321
60	1	0	0	0	0	1	1	Female	322
42	1	0	0	0	0	1	1	Female	323
45	0	1	1	1	0	1	1	Female	324
40	1	0	0	0	0	1	1	Female	325
56	1	0	0	0	0	1	1	Male	326
36	1	0	0	0	0	1	1	Male	327
34	1	0	0	0	0	1	1	Female	328
60	1	0	0	0	0	1	1	Female	329
52	0	1	1	1	0	1	1	Female	330
29	1	0	0	0	0	1	1	Female	331
45	1	0	0	0	0	1	1	Female	332
56	1	0	0	0	0	1	1	Female	333
51	1	0	0	0	0	1	1	Male	334
39	1	0	0	0	0	1	1	Female	335
24	1	0	0	0	0	1	1	Male	336
38	0	1	1	1	0	1	1	Female	337
30	0	1	1	1	0	1	1	Male	338
38	1	0	0	0	0	1	1	Female	339
36	1	0	0	0	0	1	1	Female	340
40	1	0	0	0	0	1	1	Female	341
35	0	1	1	1	0	1	1	Female	342
32	1	0	0	0	0	1	1	Female	343
35	0	1	1	1	0	1	1	Female	344
48	1	0	0	0	0	1	1	Male	345
40	1	0	0	0	0	1	1	Male	346
60	1	0	0	0	0	1	1	Female	347
46	0	1	1	1	0	1	1	Female	348
37	0	1	0	0	0	1	1	Female	349
43	1	0	0	0	0	1	1	Female	350
62	1	0	0	0	0	1	1	Female	351
35	1	0	0	0	0	1	1	Female	352
60	1	0	0	0	0	1	1	Female	353
35	0	1	1	1	0	1	1	Female	354
23	1	0	0	0	0	1	1	Female	355
35	1	0	0	0	0	1	1	Male	356
40	0	1	0	0	0	0	0	Male	357
60	0	1	1	1	0	1	1	Female	358
36	1	0	0	0	0	1	1	Female	359
39	1	0	0	0	0	1	1	Female	360
44	1	0	0	0	0	1	1	Female	361
22	1	0	0	0	0	1	1	Female	362
19	1	0	0	0	0	1	1	Female	363
38	1	0	0	0	0	1	1	Female	364
55	0	1	1	1	0	1	1	Female	365
59	1	0	0	0	0	1	1	Female	366
43	1	0	0	0	0	1	1	Male	367
38	0	1	1	1	0	1	1	Male	368
26	1	0	0	0	0	1	1	Female	369
52	1	0	0	0	0	1	1	Female	370
34	1	0	0	0	0	1	1	Female	371
45	1	0	0	0	0	1	1	Male	372
30	1	0	0	0	0	1	1	Female	373
42	1	0	0	0	0	1	1	Female	374
55	1	0	0	0	0	1	1	Female	375
32	1	0	0	0	0	1	1	Female	376
50	0	1	1	0	0	1	1	Male	377
20	1	0	0	0	0	1	1	Female	378
40	1	0	0	0	0	1	1	Female	379
30	1	0	0	0	0	1	1	Female	380
39	1	0	0	0	0	0	0	Male	381
31	0	1	1	1	0	1	1	Female	382
50	0	1	1	1	0	1	1	Male	383
45	1	0	0	0	0	1	1	Female	384
42	0	1	1	1	0	1	1	Female	385
40	1	0	0	0	0	1	1	Female	386
28	0	1	1	1	0	1	1	Female	387
35	1	0	0	0	0	1	1	Female	388
37	1	0	0	0	0	1	1	Female	389
55	1	0	0	0	0	1	1	Female	390
38	1	0	0	0	0	1	1	Male	391
28	1	0	0	0	0	1	1	Male	392
32	0	1	1	1	0	1	1	Male	393
50	1	0	0	0	0	1	1	Female	394
51	1	0	0	0	0	1	1	Male	395
18	1	0	0	0	0	1	1	Female	396
45	1	0	0	0	0	1	0	Male	397
23	1	0	0	0	0	1	1	Female	398
23	1	0	0	0	0	0	0	Male	399
57	1	0	0	0	0	1	1	Male	400
38	1	0	0	0	0	1	1	Female	401
45	1	0	0	0	0	1	1	Male	402
36	1	0	0	0	0	1	1	Male	403
51	1	0	0	0	0	1	0	Female	404
64	0	1	1	1	0	1	1	Male	405
52	1	0	0	0	0	1	1	Female	406
45	1	0	0	0	0	1	1	Female	407
26	0	1	0	0	0	1	1	Female	408
34	1	0	0	0	0	1	1	Female	409
40	0	1	1	1	0	1	1	Female	410
23	1	0	0	0	0	1	1	Male	411
36	0	1	1	1	0	1	1	Female	412
17	1	0	0	0	0	1	1	Female	413
30	1	0	0	0	0	1	1	Female	414
42	1	0	0	0	0	1	1	Female	415
35	0	1	0	0	0	1	1	Female	416
26	1	0	0	0	0	1	1	Female	417
57	0	1	1	1	0	1	1	Female	418
38	0	1	1	1	0	1	1	Female	419
30	1	0	0	0	0	1	1	Female	420
28	1	0	0	0	0	1	1	Male	421
19	1	0	0	0	0	1	1	Female	422
28	0	1	1	1	0	1	1	Male	423
13	1	0	0	0	0	1	1	Female	424
37	0	1	1	1	0	1	1	Male	425
30	1	0	0	0	0	1	1	Female	426
50	1	0	0	0	0	1	1	Female	427
20	1	0	0	0	0	0	0	Female	428
54	0	1	1	1	0	1	1	Male	429
50	1	0	0	0	0	0	0	Female	430
30	1	0	0	0	0	1	1	Female	431
39	0	1	1	1	0	1	1	Female	432
24	0	1	1	1	0	1	1	Male	433
42	0	1	1	1	0	1	1	Male	434
28	1	0	0	0	0	1	1	Female	435
30	0	1	1	1	0	1	1	Female	436
34	1	0	0	0	0	1	1	Female	437
45	1	0	0	0	0	1	1	Female	438
32	1	0	0	0	0	1	1	Male	439
22	1	0	0	0	0	1	1	Female	440
45	1	0	0	0	0	1	1	Female	441
38	0	1	1	1	0	1	1	Female	442
33	1	0	0	0	0	1	1	Female	443
25	1	0	0	0	0	1	1	Female	444
55	1	0	0	0	0	1	1	Female	445
37	1	0	0	0	0	1	1	Female	446
45	1	0	0	0	0	1	1	Male	447
43	0	1	1	1	0	1	1	Female	448
42	0	1	1	1	0	0	0	Male	449
30	1	0	0	0	0	1	1	Female	450
39	0	1	1	0	0	1	1	Male	451
37	1	0	0	0	0	1	1	Female	452
32	1	0	0	0	0	1	0	Female	453
30	1	0	0	0	0	1	1	Female	454
62	1	0	0	0	0	1	1	Female	455
23	1	0	0	0	0	1	1	Female	456
39	0	1	0	0	0	1	1	Female	457
58	1	0	0	0	0	1	1	Female	458
45	1	0	0	0	0	1	1	Male	459
25	1	0	0	0	0	1	1	Female	460
39	0	1	1	1	0	1	1	Female	461
62	0	1	1	1	0	1	1	Female	462
28	0	1	1	1	0	0	0	Female	463
48	0	1	1	1	0	1	1	Female	464
20	1	0	0	0	0	1	1	Female	465
32	0	1	0	0	0	1	1	Male	466
35	1	0	0	0	0	1	1	Female	467
50	1	0	0	0	0	1	1	Female	468
25	1	0	0	0	0	1	1	Male	469
40	1	0	0	0	0	1	1	Male	470
35	1	0	0	0	0	1	1	Male	471
50	1	0	0	0	0	1	1	Male	472
40	1	0	0	0	0	1	1	Female	473
50	0	1	1	1	0	1	1	Male	474
35	0	1	0	0	0	1	1	Female	475
33	1	0	0	0	0	1	1	Female	476
39	0	1	1	0	0	1	1	Male	477
26	0	1	0	0	0	1	1	Male	478
45	1	0	0	0	0	1	1	Female	479
45	0	1	1	1	0	1	1	Female	480
35	1	0	0	0	0	1	1	Female	481
47	1	0	0	0	0	0	0	Male	482
44	0	1	1	1	0	1	1	Female	483
38	1	0	0	0	0	1	1	Male	484
35	0	1	0	0	0	1	1	Female	485
40	1	0	0	0	0	1	1	Male	486
52	1	0	0	0	0	1	1	Male	487
36	1	0	0	0	0	1	0	Male	488
58	1	0	0	0	0	1	1	Male	489
35	0	1	1	1	0	1	1	Female	490
58	1	0	0	0	0	1	1	Female	491
50	0	1	1	1	0	1	1	Male	492
40	1	0	0	0	0	1	1	Male	493
20	1	0	0	0	0	1	1	Female	494
48	1	0	0	0	0	1	1	Male	495
35	0	1	1	1	0	1	1	Female	496
26	1	0	0	0	0	1	1	Female	497
36	1	0	0	0	0	1	1	Female	498
54	1	0	0	0	0	1	1	Female	499
56	0	1	1	1	0	1	1	Male	500
2	0	0	0	0	0	1	1	Female	501
55	1	0	0	0	0	1	1	Female	502
59	0	1	1	1	0	1	1	Male	503
36	1	0	0	0	0	1	1	Female	504
30	1	0	0	0	0	1	0	Female	505
45	0	1	1	1	0	1	1	Female	506
14	0	0	0	0	0	1	1	Male	507
40	1	0	0	0	0	1	1	Female	508
45	0	1	1	1	0	1	1	Female	509
60	1	0	0	0	0	1	1	Male	510
35	1	0	0	0	0	1	1	Female	511
37	0	1	1	1	0	1	1	Female	512
52	1	0	0	0	0	1	1	Male	513
32	1	0	0	0	0	1	1	Female	514
45	0	1	1	1	0	1	1	Male	515
40	0	1	1	1	0	1	1	Female	516
35	0	1	1	1	0	1	1	Female	517
8	0	0	0	0	0	1	1	Male	518
30	0	1	1	1	0	1	1	Female	519
26	1	0	0	0	0	1	1	Female	520
60	1	0	0	0	0	1	1	Female	521
60	1	0	0	0	0	1	1	Male	522
40	1	0	0	0	0	1	1	Female	523
45	1	0	0	0	0	1	1	Male	524
40	0	1	1	1	0	1	1	Female	525
60	0	1	1	1	0	1	1	Male	526
50	1	0	0	0	0	1	1	Female	527
32	1	0	0	0	0	1	1	Female	528
30	1	0	0	0	0	1	1	Male	529
40	1	0	0	0	0	1	1	Female	530
40	1	0	0	0	0	1	1	Female	531
15	1	0	0	0	0	0	0	Male	532
19	1	0	0	0	0	1	1	Female	533
23	1	0	0	0	0	1	1	Female	534
20	1	0	0	0	0	1	1	Female	535
46	0	1	1	1	0	1	1	Male	536
40	1	0	0	0	0	1	1	Female	537
26	1	0	0	0	0	1	1	Male	538
64	0	1	1	1	0	1	1	Male	539
30	1	0	0	0	0	1	0	Male	540
37	1	0	0	0	0	1	1	Female	541
61	0	1	0	0	0	1	1	Male	542
26	0	1	1	1	0	1	1	Male	543
31	1	0	0	0	0	1	1	Female	544
34	0	1	1	1	0	1	1	Female	545
43	0	1	1	1	0	1	0	Male	546
34	0	1	1	1	0	1	1	Male	547
40	0	1	0	0	0	1	1	Female	548
59	1	0	0	0	0	1	1	Male	549
55	1	0	0	0	0	1	1	Female	550
37	1	0	0	0	0	1	1	Female	551
14	0	0	0	0	0	1	1	Female	552
29	1	0	0	0	0	1	1	Female	553
38	0	1	1	1	0	1	1	Female	554
15	1	0	0	0	0	1	1	Male	555
7	0	0	0	0	0	1	1	Female	556
60	0	1	1	1	0	1	1	Male	557
27	1	0	0	0	0	1	1	Female	558
32	1	0	0	0	0	1	0	Female	559
16	1	0	0	0	0	1	1	Male	560
50	0	1	1	1	0	1	1	Female	561
42	1	0	0	0	0	1	1	Male	562
30	1	0	0	0	0	1	1	Female	563
40	1	0	0	0	0	1	1	Female	564
16	1	0	0	0	0	1	1	Male	565
30	0	1	1	1	0	1	1	Female	566
58	1	0	0	0	0	1	0	Female	567
53	1	0	0	0	0	1	1	Male	568
40	1	0	0	0	0	1	1	Male	569
33	1	0	0	0	0	1	1	Female	570
48	0	1	1	1	0	1	1	Male	571
37	0	1	1	1	0	1	1	Female	572
45	1	0	0	0	0	1	1	Male	573
27	1	0	0	0	0	1	1	Female	574
48	1	0	0	0	0	1	1	Female	575
39	0	1	0	0	0	1	1	Female	576
52	0	1	1	1	0	1	1	Male	577
57	1	0	0	0	0	1	0	Male	578
42	0	1	1	1	0	1	1	Female	579
36	1	0	0	0	0	1	1	Male	580
64	0	1	1	1	0	1	1	Female	581
28	1	0	0	0	0	1	1	Female	582
35	1	0	0	0	0	1	1	Female	583
43	0	1	1	1	0	1	1	Male	584
31	0	1	1	1	0	1	1	Female	585
10	1	0	0	0	0	1	1	Male	586
18	1	0	0	0	0	1	1	Female	587
31	1	0	0	0	0	1	1	Male	588
44	1	0	0	0	0	1	1	Male	589
28	1	0	0	0	0	1	1	Female	590
36	1	0	0	0	0	1	0	Female	591
25	1	0	0	0	0	1	1	Female	592
38	1	0	0	0	0	1	1	Female	593
41	0	1	1	1	0	1	1	Female	594
23	1	0	0	0	0	1	1	Female	595
35	0	1	1	1	0	1	1	Female	596
30	1	0	0	0	0	1	1	Female	597
45	1	0	0	0	0	1	1	Male	598
33	0	1	0	0	0	1	1	Female	599
44	1	0	0	0	0	1	1	Female	600
30	1	0	0	0	0	1	1	Female	601
52	0	1	1	1	0	1	1	Male	602
42	0	1	1	1	0	1	1	Female	603
58	0	1	1	1	0	1	1	Female	604
27	1	0	0	0	0	1	1	Female	605
45	1	0	0	0	0	1	1	Female	606
29	1	0	0	0	0	1	1	Female	607
40	0	1	1	1	0	1	1	Male	608
35	1	0	0	0	0	1	1	Female	609
45	0	1	1	1	0	1	1	Female	610
57	1	0	0	0	0	1	1	Female	611
43	1	0	0	0	0	1	1	Male	612
22	0	1	1	1	0	1	1	Male	613
36	1	0	0	0	0	1	1	Female	614
48	1	0	0	0	0	1	1	Female	615
38	0	1	1	1	0	1	1	Female	616
45	1	0	0	0	0	1	1	Female	617
47	1	0	0	0	0	1	1	Female	618
34	1	0	0	0	0	1	1	Female	619
24	1	0	0	0	0	1	1	Female	620
25	0	1	1	1	0	1	1	Male	621
57	1	0	0	0	0	1	1	Female	622
38	1	0	0	0	0	1	1	Female	623
38	0	1	1	1	0	1	1	Female	624
40	1	0	0	0	0	1	1	Female	625
33	1	0	0	0	0	1	1	Male	626
52	1	0	0	0	0	1	1	Female	627
60	1	0	0	0	0	1	1	Male	628
50	1	0	0	0	0	1	1	Male	629
29	1	0	0	0	0	1	1	Female	630
35	1	0	0	0	0	1	1	Female	631
38	0	1	1	1	0	1	1	Male	632
62	1	0	0	0	0	1	1	Male	633
28	1	0	0	0	0	1	1	Female	634
35	1	0	0	0	0	1	1	Female	635
40	0	1	1	1	0	1	1	Female	636
40	0	1	1	1	0	1	1	Female	637
40	1	0	0	0	0	1	1	Female	638
40	0	1	1	1	0	1	1	Female	639
51	0	1	1	1	0	1	1	Female	640
35	0	1	1	1	0	1	1	Female	641
61	1	0	0	0	0	1	1	Female	642
54	1	0	0	0	0	1	1	Male	643
43	1	0	0	0	0	1	1	Female	644
58	1	0	0	0	0	1	1	Male	645
63	0	1	1	1	0	1	1	Male	646
30	0	1	0	0	0	1	1	Female	647
32	1	0	0	0	0	1	1	Female	648
50	1	0	0	0	0	1	1	Female	649
33	1	0	0	0	0	1	1	Female	650
30	1	0	0	0	0	1	1	Female	651
20	1	0	0	0	0	1	1	Female	652
18	1	0	0	0	0	1	1	Female	653
30	1	0	0	0	0	1	1	Female	654
30	1	0	0	0	0	1	1	Female	655
25	1	0	0	0	0	1	1	Female	656
33	0	1	0	0	0	1	1	Male	657
39	0	1	1	1	0	1	1	Male	658
31	1	0	0	0	0	1	1	Male	659
45	1	0	0	0	0	1	1	Female	660
21	1	0	0	0	0	1	1	Female	661
18	1	0	0	0	0	1	1	Female	662
28	1	0	0	0	0	1	1	Female	663
33	1	0	0	0	0	1	1	Male	664
40	0	1	1	1	0	1	1	Female	665
58	0	1	1	1	0	1	1	Female	666
28	0	1	1	1	0	1	0	Female	667
45	1	0	0	0	0	1	1	Male	668
47	0	1	1	1	0	1	1	Male	669
42	1	0	0	0	0	1	1	Female	670
22	1	0	0	0	0	1	1	Female	671
32	1	0	0	0	0	1	1	Male	672
50	1	0	0	0	0	1	1	Female	673
34	1	0	0	0	0	1	1	Female	674
43	1	0	0	0	0	1	1	Female	675
60	1	0	0	0	0	1	1	Female	676
45	1	0	0	0	0	1	1	Female	677
57	1	0	0	0	0	0	0	Female	678
45	1	0	0	0	0	1	1	Female	679
37	1	0	0	0	0	1	1	Female	680
26	1	0	0	0	0	1	1	Female	681
40	1	0	0	0	0	1	1	Female	682
40	1	0	0	0	0	0	0	Male	683
23	0	1	0	0	0	1	1	Female	684
35	0	1	1	1	0	1	1	Male	685
39	1	0	0	0	0	1	1	Female	686
24	1	0	0	0	0	1	1	Female	687
50	1	0	0	0	0	1	1	Female	688
35	0	1	0	0	0	1	1	Female	689
60	1	0	0	0	0	1	1	Female	690
35	0	1	1	1	0	1	1	Female	691
50	0	1	1	1	0	1	1	Female	692
37	1	0	0	0	0	1	1	Female	693
30	1	0	0	0	0	1	1	Female	694
30	1	0	0	0	0	1	1	Male	695
54	1	0	0	0	0	1	1	Female	696
42	1	0	0	0	0	1	1	Female	697
63	1	0	0	0	0	1	1	Female	698
40	0	1	1	1	0	1	1	Female	699
35	1	0	0	0	0	1	1	Female	700
45	1	0	0	0	0	1	1	Male	701
40	1	0	0	0	0	1	1	Female	702
59	0	1	1	1	0	1	1	Female	703
31	1	0	0	0	0	1	1	Female	704
28	1	0	0	0	0	1	1	Female	705
36	1	0	0	0	0	1	1	Female	706
27	1	0	0	0	0	1	1	Female	707
43	1	0	0	0	0	1	1	Female	708
26	1	0	0	0	0	1	1	Male	709
50	1	0	0	0	0	1	1	Male	710
18	0	1	1	1	0	0	0	Female	711
29	0	1	1	1	0	1	1	Female	712
41	1	0	0	0	0	1	1	Female	713
46	0	1	1	1	0	1	1	Female	714
35	1	0	0	0	0	1	1	Female	715
7	0	0	0	0	0	1	1	Female	716
32	0	1	1	1	0	1	1	Female	717
60	0	1	1	1	0	1	1	Male	718
35	1	0	0	0	0	1	1	Female	719
40	0	1	1	1	0	1	1	Female	720
17	1	0	0	0	0	1	0	Female	721
45	1	0	0	0	0	1	1	Male	722
64	1	0	0	0	0	1	1	Male	723
50	1	0	0	0	0	1	1	Male	724
60	1	0	0	0	0	1	1	Male	725
35	1	0	0	0	0	1	1	Female	726
60	1	0	0	0	0	1	1	Female	727
11	1	0	0	0	0	1	1	Male	728
27	1	0	0	0	0	1	1	Male	729
37	1	0	0	0	0	1	1	Male	730
38	0	1	1	1	0	1	1	Female	731
24	1	0	0	0	0	1	1	Female	732
29	1	0	0	0	0	1	1	Female	733
41	1	0	0	0	0	1	1	Female	734
38	0	1	1	1	0	1	1	Female	735
35	1	0	0	0	0	1	1	Female	736
35	1	0	0	0	0	1	1	Female	737
27	1	0	0	0	0	1	0	Female	738
40	1	0	0	0	0	1	1	Male	739
52	0	1	1	1	0	1	1	Female	740
60	1	0	0	0	0	1	1	Female	741
48	0	1	1	1	0	1	1	Female	742
28	1	0	0	0	0	1	1	Female	743
38	0	1	1	1	0	1	1	Female	744
30	1	0	0	0	0	1	1	Female	745
35	1	0	0	0	0	1	1	Male	746
46	1	0	0	0	0	1	1	Female	747
37	1	0	0	0	0	1	1	Male	748
52	1	0	0	0	0	1	1	Male	749
41	1	0	0	0	0	1	1	Female	750
35	0	1	1	1	0	1	1	Female	751
34	1	0	0	0	0	1	1	Female	752
60	0	1	1	1	0	1	1	Female	753
32	1	0	0	0	0	1	1	Female	754
30	1	0	0	0	0	1	1	Female	755
32	1	0	0	0	0	1	1	Male	756
39	0	1	1	1	0	1	1	Female	757
55	0	1	1	1	0	1	1	Female	758
48	1	0	0	0	0	1	1	Male	759
36	0	1	1	1	0	1	1	Female	760
13	1	0	0	0	0	1	1	Male	761
29	0	1	1	1	0	1	1	Female	762
48	1	0	0	0	0	1	1	Female	763
29	1	0	0	0	0	1	1	Male	764
40	0	1	1	1	0	1	1	Female	765
39	1	0	0	0	0	1	1	Female	766
38	1	0	0	0	0	1	1	Female	767
38	0	1	1	1	0	1	1	Female	768
61	0	1	1	1	0	1	1	Female	769
41	0	1	1	1	0	1	1	Female	770
37	1	0	0	0	0	1	1	Female	771
36	1	0	0	0	0	1	1	Female	772
20	1	0	0	0	0	1	1	Female	773
7	0	0	0	0	0	1	1	Male	774
55	0	1	1	1	0	1	1	Female	775
34	1	0	0	0	0	1	1	Female	776
39	1	0	0	0	0	1	1	Female	777
44	0	1	1	1	0	1	1	Female	778
45	0	1	1	1	0	1	1	Female	779
40	1	0	0	0	0	1	1	Female	780
40	1	0	0	0	0	1	0	Female	781
27	1	0	0	0	0	1	1	Female	782
23	1	0	0	0	0	1	1	Female	783
40	1	0	0	0	0	1	1	Female	784
24	0	1	1	1	0	1	1	Female	785
34	1	0	0	0	0	1	1	Male	786
35	0	1	1	1	0	0	0	Female	787
29	1	0	0	0	0	1	0	Female	788
23	1	0	0	0	0	1	1	Female	789
18	1	0	0	0	0	1	1	Female	790
37	1	0	0	0	0	0	0	Female	791
54	0	1	1	1	0	1	1	Male	792
35	1	0	0	0	0	1	1	Female	793
30	1	0	0	0	0	1	1	Male	794
44	1	0	0	0	0	1	1	Female	795
45	1	0	0	0	0	1	1	Male	796
35	1	0	0	0	0	1	1	Male	797
45	1	0	0	0	0	1	1	Female	798
45	0	1	1	1	0	1	1	Male	799
23	1	0	0	0	0	1	1	Female	800
59	0	1	1	1	0	1	1	Female	801
50	1	0	0	0	0	1	1	Male	802
43	1	0	0	0	0	1	1	Male	803
27	1	0	0	0	0	1	1	Female	804
25	1	0	0	0	0	1	1	Female	805
61	1	0	0	0	0	1	1	Female	806
45	1	0	0	0	0	1	1	Female	807
50	1	0	0	0	0	1	1	Male	808
58	1	0	0	0	0	1	1	Male	809
50	0	1	1	1	0	0	0	Male	810
25	1	0	0	0	0	1	1	Female	811
35	1	0	0	0	0	1	1	Male	812
50	0	1	1	1	0	1	1	Female	813
49	1	0	0	0	0	1	1	Female	814
45	1	0	0	0	0	1	1	Female	815
5	0	0	0	0	0	1	1	Male	816
42	1	0	0	0	0	1	1	Male	817
38	1	0	0	0	0	1	1	Female	818
24	1	0	0	0	0	1	1	Female	819
31	1	0	0	0	0	1	1	Female	820
27	1	0	0	0	0	1	1	Female	821
24	1	0	0	0	0	1	1	Female	822
38	1	0	0	0	0	1	1	Female	823
23	0	1	1	0	0	1	1	Female	824
23	1	0	0	0	0	1	1	Female	825
30	1	0	0	0	0	1	1	Female	826
38	0	1	1	1	0	1	1	Male	827
44	1	0	0	0	0	1	0	Female	828
44	1	0	0	0	0	1	1	Male	829
28	0	1	1	1	0	1	1	Female	830
61	0	1	1	1	0	1	1	Female	831
25	1	0	0	0	0	1	1	Female	832
43	1	0	0	0	0	1	1	Female	833
60	1	0	0	0	0	1	1	Female	834
30	1	0	0	0	0	1	1	Female	835
30	0	1	1	1	0	1	1	Female	836
42	1	0	0	0	0	1	1	Female	837
45	0	1	1	1	0	1	1	Male	838
40	0	1	1	1	0	1	1	Female	839
29	1	0	0	0	0	1	1	Male	840
3	0	0	0	0	0	1	1	Female	841
28	1	0	0	0	0	1	1	Female	842
32	1	0	0	0	0	1	1	Male	843
42	1	0	0	0	0	1	1	Male	844
27	0	1	1	1	0	1	1	Female	845
50	1	0	0	0	0	1	1	Female	846
23	0	1	1	1	0	1	1	Male	847
19	1	0	0	0	0	1	1	Male	848
52	1	0	0	0	0	1	1	Female	849
22	1	0	0	0	0	1	1	Female	850
31	0	1	1	1	0	1	1	Female	851
55	1	0	0	0	0	1	1	Female	852
40	1	0	0	0	0	1	1	Female	853
19	0	1	1	1	0	1	1	Female	854
28	1	0	0	0	0	1	1	Female	855
40	1	0	0	0	0	1	1	Male	856
3	0	0	0	0	0	0	0	Male	857
58	1	0	0	0	0	1	1	Male	858
30	1	0	0	0	0	1	1	Female	859
50	1	0	0	0	0	1	1	Female	860
35	1	0	0	0	0	1	1	Female	861
30	0	1	1	1	0	1	1	Male	862
58	1	0	0	0	0	1	1	Male	863
40	1	0	0	0	0	1	1	Female	864
23	1	0	0	0	0	1	1	Female	865
35	1	0	0	0	0	1	1	Female	866
47	1	0	0	0	0	1	1	Male	867
23	1	0	0	0	0	1	1	Female	868
40	0	1	1	1	0	1	1	Male	869
40	1	0	0	0	0	1	1	Female	870
23	1	0	0	0	0	1	1	Male	871
62	1	0	0	0	0	1	1	Male	872
18	1	0	0	0	0	1	1	Female	873
43	1	0	0	0	0	1	1	Female	874
37	0	1	1	1	0	1	1	Female	875
53	1	0	0	0	0	1	1	Male	876
44	1	0	0	0	0	1	1	Female	877
42	0	1	1	1	0	1	1	Male	878
26	1	0	0	0	0	1	1	Male	879
35	1	0	0	0	0	1	1	Male	880
25	1	0	0	0	0	1	1	Female	881
45	1	0	0	0	0	1	1	Male	882
40	1	0	0	0	0	1	1	Male	883
20	1	0	0	0	0	1	0	Female	884
24	1	0	0	0	0	1	1	Female	885
22	1	0	0	0	0	1	1	Female	886
58	1	0	0	0	0	1	1	Male	887
35	1	0	0	0	0	1	1	Female	888
32	1	0	0	0	0	1	1	Male	889
35	1	0	0	0	0	1	1	Female	890
46	1	0	0	0	0	1	1	Male	891
47	0	1	1	1	0	1	1	Female	892
25	1	0	0	0	0	1	1	Female	893
36	1	0	0	0	0	1	1	Male	894
49	0	1	0	0	0	1	1	Male	895
36	1	0	0	0	0	1	1	Female	896
28	1	0	0	0	0	1	1	Male	897
55	0	1	1	1	0	1	1	Male	898
41	1	0	0	0	0	1	1	Male	899
24	1	0	0	0	0	1	1	Female	900
45	1	0	0	0	0	1	1	Male	901
21	1	0	0	0	0	1	1	Female	902
25	1	0	0	0	0	1	1	Female	903
31	1	0	0	0	0	1	1	Female	904
50	0	1	1	1	0	1	1	Male	905
34	1	0	0	0	0	1	1	Female	906
21	1	0	0	0	0	1	1	Female	907
25	1	0	0	0	0	1	1	Female	908
45	0	1	1	1	0	1	1	Female	909
35	1	0	0	0	0	1	1	Female	910
32	0	1	1	1	0	1	1	Female	911
43	0	1	1	1	0	1	1	Male	912
45	1	0	0	0	0	1	0	Female	913
17	1	0	0	0	0	1	1	Female	914
22	0	1	1	1	0	1	1	Female	915
36	1	0	0	0	0	1	1	Male	916
35	1	0	0	0	0	1	1	Female	917
48	1	0	0	0	0	1	1	Male	918
51	1	0	0	0	0	1	1	Male	919
40	1	0	0	0	0	1	1	Male	920
4	0	0	0	0	0	1	1	Female	921
48	0	1	1	1	0	1	1	Male	922
32	1	0	0	0	0	1	1	Female	923
60	0	1	1	1	0	1	1	Male	924
58	1	0	0	0	0	1	0	Male	925
25	1	0	0	0	0	1	1	Female	926
57	1	0	0	0	0	1	1	Female	927
26	1	0	0	0	0	1	1	Female	928
38	1	0	0	0	0	1	0	Female	929
26	1	0	0	0	0	1	1	Female	930
28	1	0	0	0	0	1	1	Female	931
60	1	0	0	0	0	1	1	Female	932
45	1	0	0	0	0	1	1	Female	933
46	1	0	0	0	0	1	1	Male	934
40	1	0	0	0	0	1	1	Male	935
42	1	0	0	0	0	1	1	Female	936
30	1	0	0	0	0	1	1	Male	937
22	1	0	0	0	0	1	1	Female	938
50	1	0	0	0	0	1	1	Female	939
33	1	0	0	0	0	1	1	Female	940
45	1	0	0	0	0	1	1	Female	941
42	0	1	1	1	0	1	1	Female	942
45	0	1	1	1	0	1	1	Female	943
55	1	0	0	0	0	1	1	Female	944
46	1	0	0	0	0	1	1	Female	945
35	1	0	0	0	0	1	1	Female	946
25	1	0	0	0	0	1	1	Female	947
29	0	1	1	1	0	1	1	Female	948
25	1	0	0	0	0	1	1	Female	949
35	1	0	0	0	0	1	1	Male	950
32	1	0	0	0	0	1	1	Male	951
24	1	0	0	0	0	1	1	Female	952
21	0	1	1	1	0	1	1	Female	953
55	1	0	0	0	0	1	1	Male	954
28	1	0	0	0	0	1	0	Female	955
48	0	1	1	1	0	1	1	Female	956
62	1	0	0	0	0	1	1	Male	957
58	0	1	1	1	0	1	1	Female	958
32	0	1	0	0	0	1	1	Female	959
30	1	0	0	0	0	1	1	Male	960
14	1	0	0	0	0	1	1	Male	961
45	1	0	0	0	0	1	1	Male	962
58	0	1	1	1	0	1	1	Male	963
22	1	0	0	0	0	1	1	Male	964
28	0	1	1	1	0	1	1	Female	965
23	1	0	0	0	0	1	1	Female	966
58	0	1	1	1	0	1	1	Female	967
35	1	0	0	0	0	1	1	Female	968
25	0	1	1	1	0	1	1	Female	969
42	1	0	0	0	0	1	1	Female	970
52	1	0	0	0	0	1	1	Female	971
41	0	1	1	1	0	1	1	Female	972
22	1	0	0	0	0	1	1	Male	973
35	0	1	1	0	0	1	1	Female	974
9	0	0	0	0	0	1	1	Female	975
20	1	0	0	0	0	1	1	Female	976
3	0	0	0	0	0	1	1	Female	977
45	1	0	0	0	0	1	1	Male	978
26	1	0	0	0	0	1	1	Female	979
45	1	0	0	0	0	1	1	Female	980
20	1	0	0	0	0	1	1	Male	981
45	1	0	0	0	0	1	1	Female	982
26	1	0	0	0	0	1	1	Female	983
29	1	0	0	0	0	1	1	Male	984
42	1	0	0	0	0	1	1	Female	985
36	0	1	1	1	0	1	1	Female	986
25	0	1	1	1	0	1	1	Female	987
30	1	0	0	0	0	1	1	Male	988
19	1	0	0	0	0	1	1	Female	989
31	1	0	0	0	0	1	1	Female	990
36	1	0	0	0	0	1	1	Female	991
32	1	0	0	0	0	1	1	Female	992
44	0	1	1	1	0	1	1	Male	993
3	0	0	0	0	0	1	1	Female	994
57	1	0	0	0	0	1	1	Female	995
35	1	0	0	0	0	1	1	Male	996
62	0	1	1	1	0	1	1	Male	997
42	1	0	0	0	0	1	1	Female	998
45	1	0	0	0	0	1	1	Female	999
50	1	0	0	0	0	1	1	Female	1000
47	0	1	1	1	0	1	0	Female	1001
31	1	0	0	0	0	1	1	Female	1002
52	1	0	0	0	0	1	1	Female	1003
30	1	0	0	0	0	1	1	Female	1004
42	0	1	1	1	0	1	1	Female	1005
12	0	0	0	0	0	1	1	Female	1006
32	0	1	1	1	0	1	1	Female	1007
23	0	1	1	1	0	0	0	Male	1008
15	1	0	0	0	0	1	0	Male	1009
27	1	0	0	0	0	1	1	Female	1010
54	1	0	0	0	0	1	1	Female	1011
53	0	1	1	1	0	1	1	Male	1012
29	1	0	0	0	0	1	1	Female	1013
38	0	1	1	1	0	1	1	Female	1014
30	1	0	0	0	0	0	0	Male	1015
58	1	0	0	0	0	1	1	Female	1016
20	1	0	0	0	0	1	1	Female	1017
32	1	0	0	0	0	1	1	Female	1018
30	1	0	0	0	0	1	1	Female	1019
20	1	0	0	0	0	1	1	Female	1020
63	0	1	1	1	0	1	1	Male	1021
31	1	0	0	0	0	1	1	Female	1022
45	1	0	0	0	0	1	1	Male	1023
33	1	0	0	0	0	1	1	Male	1024
29	1	0	0	0	0	1	1	Male	1025
35	0	1	1	1	0	1	1	Female	1026
30	1	0	0	0	0	1	1	Female	1027
63	0	1	0	0	0	1	1	Male	1028
50	1	0	0	0	0	1	1	Female	1029
38	1	0	0	0	0	1	1	Female	1030
50	1	0	0	0	0	1	1	Female	1031
23	1	0	0	0	0	1	1	Male	1032
20	0	1	1	0	0	1	1	Female	1033
30	1	0	0	0	0	1	1	Male	1034
47	1	0	0	0	0	1	1	Male	1035
50	0	1	1	1	0	1	1	Female	1036
32	1	0	0	0	0	1	1	Female	1037
35	1	0	0	0	0	1	1	Female	1038
58	1	0	0	0	0	1	1	Female	1039
61	0	1	1	1	0	1	1	Female	1040
28	0	1	1	1	0	1	1	Female	1041
45	0	1	1	1	0	1	1	Male	1042
28	1	0	0	0	0	1	1	Female	1043
23	1	0	0	0	0	1	1	Female	1044
55	1	0	0	0	0	1	1	Female	1045
54	0	1	1	1	0	1	1	Male	1046
35	1	0	0	0	0	1	1	Female	1047
28	1	0	0	0	0	1	1	Female	1048
25	1	0	0	0	0	1	1	Female	1049
22	1	0	0	0	0	1	1	Male	1050
33	1	0	0	0	0	1	1	Female	1051
40	1	0	0	0	0	1	1	Male	1052
28	1	0	0	0	0	1	1	Female	1053
48	0	1	1	1	0	1	1	Female	1054
32	0	1	1	1	0	1	1	Female	1055
36	0	1	0	0	0	1	1	Female	1056
50	1	0	0	0	0	1	1	Female	1057
30	1	0	0	0	0	1	1	Female	1058
17	0	1	1	1	0	1	1	Female	1059
36	1	0	0	0	0	1	1	Male	1060
25	1	0	0	0	0	1	1	Female	1061
42	1	0	0	0	0	1	1	Female	1062
56	0	1	1	1	0	1	1	Female	1063
40	1	0	0	0	0	1	1	Male	1064
3	0	0	0	0	0	1	1	Male	1065
53	1	0	0	0	0	1	1	Male	1066
25	1	0	0	0	0	1	1	Female	1067
45	0	1	1	1	0	0	0	Male	1068
52	1	0	0	0	0	1	1	Female	1069
34	0	1	1	1	0	1	1	Female	1070
38	1	0	0	0	0	1	1	Female	1071
25	1	0	0	0	0	1	0	Male	1072
29	1	0	0	0	0	1	1	Female	1073
51	1	0	0	0	0	1	1	Male	1074
42	1	0	0	0	0	1	1	Male	1075
25	1	0	0	0	0	1	1	Male	1076
30	1	0	0	0	0	1	1	Female	1077
36	1	0	0	0	0	1	1	Female	1078
32	0	1	1	1	0	1	1	Female	1079
32	1	0	0	0	0	1	1	Female	1080
28	1	0	0	0	0	1	1	Male	1081
45	1	0	0	0	0	1	1	Male	1082
40	0	1	1	1	0	1	1	Female	1083
48	0	1	1	1	0	1	1	Male	1084
40	1	0	0	0	0	1	1	Female	1085
38	0	1	1	1	0	0	0	Female	1086
55	1	0	0	0	0	1	1	Female	1087
16	1	0	0	0	0	1	1	Female	1088
48	1	0	0	0	0	1	1	Female	1089
40	0	1	1	1	0	1	0	Female	1090
31	1	0	0	0	0	1	1	Female	1091
25	1	0	0	0	0	1	1	Female	1092
57	0	1	1	1	0	1	1	Female	1093
56	1	0	0	0	0	1	1	Female	1094
55	1	0	0	0	0	1	1	Female	1095
40	1	0	0	0	0	1	1	Male	1096
16	1	0	0	0	0	1	1	Male	1097
42	1	0	0	0	0	1	1	Male	1098
40	1	0	0	0	0	1	1	Female	1099
37	0	1	0	0	0	1	1	Female	1100
3	0	0	0	0	0	1	1	Male	1101
35	1	0	0	0	0	1	1	Female	1102
21	1	0	0	0	0	1	1	Female	1103
42	1	0	0	0	0	1	1	Male	1104
45	1	0	0	0	0	1	1	Female	1105
45	1	0	0	0	0	1	1	Female	1106
55	0	1	1	1	0	1	1	Male	1107
53	1	0	0	0	0	1	1	Female	1108
48	1	0	0	0	0	1	1	Female	1109
35	0	1	1	1	0	0	0	Female	1110
62	0	1	1	1	0	1	1	Male	1111
20	1	0	0	0	0	1	1	Female	1112
42	1	0	0	0	0	1	1	Female	1113
54	1	0	0	0	0	1	1	Female	1114
1	0	0	0	0	0	1	1	Female	1115
20	1	0	0	0	0	1	1	Female	1116
26	0	1	1	1	0	1	1	Female	1117
30	1	0	0	0	0	1	1	Female	1118
43	0	1	1	1	0	1	1	Male	1119
50	1	0	0	0	0	1	1	Female	1120
46	0	1	1	1	0	1	1	Female	1121
46	0	1	1	1	0	1	1	Male	1122
45	0	1	1	1	0	1	1	Male	1123
23	0	1	1	1	0	1	1	Female	1124
28	1	0	0	0	0	1	1	Female	1125
38	1	0	0	0	0	1	1	Female	1126
33	1	0	0	0	0	1	1	Female	1127
59	0	1	1	1	0	1	1	Male	1128
28	0	1	0	0	0	1	1	Female	1129
20	1	0	0	0	0	1	1	Female	1130
18	1	0	0	0	0	1	1	Female	1131
40	0	1	1	1	0	1	1	Female	1132
42	1	0	0	0	0	1	1	Female	1133
28	1	0	0	0	0	1	1	Female	1134
35	1	0	0	0	0	1	1	Male	1135
28	1	0	0	0	0	1	1	Female	1136
52	0	1	1	1	0	1	1	Male	1137
50	0	1	1	1	0	1	1	Male	1138
44	1	0	0	0	0	1	0	Female	1139
43	0	1	1	0	0	1	1	Female	1140
24	1	0	0	0	0	1	1	Female	1141
50	0	1	1	1	0	1	1	Female	1142
42	0	1	1	1	0	1	1	Female	1143
40	1	0	0	0	0	1	1	Female	1144
39	1	0	0	0	0	1	1	Male	1145
28	0	1	1	1	0	1	1	Female	1146
35	1	0	0	0	0	1	1	Female	1147
35	0	1	1	1	0	1	1	Female	1148
35	1	0	0	0	0	1	1	Female	1149
35	1	0	0	0	0	1	1	Male	1150
45	0	1	1	1	0	1	1	Female	1151
52	1	0	0	0	0	1	1	Male	1152
35	1	0	0	0	0	1	1	Female	1153
32	1	0	0	0	0	1	1	Female	1154
50	0	1	1	1	0	1	1	Male	1155
34	1	0	0	0	0	1	1	Male	1156
30	0	1	1	1	0	1	1	Female	1157
35	1	0	0	0	0	1	1	Male	1158
25	1	0	0	0	0	1	1	Female	1159
30	0	1	1	1	0	1	1	Female	1160
30	1	0	0	0	0	1	1	Male	1161
63	1	0	0	0	0	1	1	Female	1162
37	0	1	1	1	0	1	1	Female	1163
45	1	0	0	0	0	1	1	Female	1164
7	0	0	0	0	0	1	1	Male	1165
63	1	0	0	0	0	1	1	Female	1166
20	1	0	0	0	0	1	1	Male	1167
18	1	0	0	0	0	1	1	Female	1168
31	1	0	0	0	0	1	1	Female	1169
20	1	0	0	0	0	1	1	Female	1170
45	1	0	0	0	0	1	1	Female	1171
35	1	0	0	0	0	1	1	Female	1172
32	1	0	0	0	0	1	1	Male	1173
31	1	0	0	0	0	1	1	Female	1174
39	1	0	0	0	0	1	1	Female	1175
15	1	0	0	0	0	1	1	Female	1176
34	1	0	0	0	0	1	1	Male	1177
28	1	0	0	0	0	1	1	Male	1178
45	1	0	0	0	0	0	0	Male	1179
60	0	1	1	1	0	1	1	Male	1180
50	1	0	0	0	0	1	1	Female	1181
27	1	0	0	0	0	1	1	Male	1182
30	1	0	0	0	0	1	1	Female	1183
42	1	0	0	0	0	1	1	Female	1184
38	1	0	0	0	0	1	1	Female	1185
64	1	0	0	0	0	1	1	Female	1186
56	0	1	1	1	0	1	1	Male	1187
40	1	0	0	0	0	1	1	Female	1188
33	1	0	0	0	0	1	1	Male	1189
36	1	0	0	0	0	1	1	Female	1190
2	0	0	0	0	0	1	1	Male	1191
35	1	0	0	0	0	1	1	Female	1192
45	1	0	0	0	0	1	0	Female	1193
3	0	0	0	0	0	1	1	Female	1194
45	1	0	0	0	0	1	1	Male	1195
20	0	1	1	1	0	1	1	Female	1196
49	1	0	0	0	0	1	1	Male	1197
13	0	0	0	0	0	1	1	Female	1198
25	1	0	0	0	0	1	1	Male	1199
28	1	0	0	0	0	1	1	Female	1200
20	1	0	0	0	0	1	1	Female	1201
60	1	0	0	0	0	1	1	Male	1202
52	1	0	0	0	0	1	1	Male	1203
32	0	1	1	1	0	1	1	Female	1204
38	0	1	1	0	0	1	1	Female	1205
30	1	0	0	0	0	1	1	Female	1206
58	1	0	0	0	0	1	1	Male	1207
36	0	1	1	1	0	1	1	Female	1208
36	1	0	0	0	0	1	1	Female	1209
2	0	0	0	0	0	1	1	Male	1210
39	0	1	1	1	0	1	1	Male	1211
30	1	0	0	0	0	1	1	Female	1212
35	1	0	0	0	0	1	1	Female	1213
34	0	1	1	1	0	1	1	Male	1214
38	1	0	0	0	0	1	1	Female	1215
50	1	0	0	0	0	1	0	Female	1216
57	1	0	0	0	0	1	1	Female	1217
55	1	0	0	0	0	1	0	Female	1218
38	1	0	0	0	0	1	1	Female	1219
35	1	0	0	0	0	1	1	Male	1220
16	1	0	0	0	0	1	1	Male	1221
31	1	0	0	0	0	1	1	Female	1222
30	1	0	0	0	0	1	1	Male	1223
16	1	0	0	0	0	1	1	Female	1224
25	1	0	0	0	0	1	1	Female	1225
34	1	0	0	0	0	1	1	Male	1226
20	0	1	1	1	0	1	1	Female	1227
37	1	0	0	0	0	0	0	Female	1228
50	1	0	0	0	0	1	1	Female	1229
39	0	1	1	1	0	1	1	Male	1230
43	1	0	0	0	0	1	1	Female	1231
45	1	0	0	0	0	1	1	Male	1232
23	1	0	0	0	0	1	1	Female	1233
43	1	0	0	0	0	1	1	Male	1234
64	0	1	1	1	0	1	1	Female	1235
48	0	1	1	0	0	1	1	Female	1236
30	0	1	1	1	0	1	1	Female	1237
40	1	0	0	0	0	1	1	Female	1238
25	1	0	0	0	0	1	1	Female	1239
30	0	1	1	1	0	1	1	Female	1240
20	0	1	1	0	0	1	1	Female	1241
40	0	1	1	1	0	1	1	Female	1242
24	1	0	0	0	0	1	0	Female	1243
35	1	0	0	0	0	1	1	Female	1244
34	0	1	1	1	0	1	1	Female	1245
34	1	0	0	0	0	1	1	Male	1246
30	1	0	0	0	0	1	1	Female	1247
49	1	0	0	0	0	1	1	Male	1248
45	1	0	0	0	0	1	1	Female	1249
37	1	0	0	0	0	1	1	Female	1250
54	1	0	0	0	0	1	1	Male	1251
30	1	0	0	0	0	1	1	Male	1252
33	1	0	0	0	0	1	1	Male	1253
32	1	0	0	0	0	1	1	Female	1254
50	1	0	0	0	0	1	1	Female	1255
17	1	0	0	0	0	1	1	Male	1256
35	1	0	0	0	0	1	1	Female	1257
55	0	1	1	1	0	1	1	Male	1258
55	1	0	0	0	0	1	1	Female	1259
50	0	1	1	1	0	1	1	Female	1260
30	1	0	0	0	0	1	1	Female	1261
25	0	1	1	1	0	1	1	Female	1262
44	0	1	1	1	0	1	1	Male	1263
20	0	1	1	0	0	0	0	Female	1264
52	1	0	0	0	0	1	1	Male	1265
54	0	1	0	0	0	1	1	Female	1266
54	1	0	0	0	0	1	1	Female	1267
64	1	0	0	0	0	1	1	Male	1268
35	1	0	0	0	0	1	1	Female	1269
45	1	0	0	0	0	1	1	Male	1270
20	0	1	1	1	0	1	1	Female	1271
31	1	0	0	0	0	1	1	Female	1272
28	1	0	0	0	0	1	1	Female	1273
40	0	1	1	1	0	1	0	Female	1274
46	1	0	0	0	0	1	1	Male	1275
28	1	0	0	0	0	1	1	Female	1276
43	1	0	0	0	0	1	1	Female	1277
35	0	1	1	1	0	1	1	Female	1278
18	0	1	1	1	0	1	1	Female	1279
22	1	0	0	0	0	1	1	Male	1280
38	1	0	0	0	0	1	1	Female	1281
27	1	0	0	0	0	1	1	Female	1282
38	1	0	0	0	0	1	1	Female	1283
33	1	0	0	0	0	1	1	Male	1284
60	1	0	0	0	0	1	1	Male	1285
25	1	0	0	0	0	1	1	Male	1286
50	1	0	0	0	0	1	1	Male	1287
18	1	0	0	0	0	1	1	Male	1288
32	1	0	0	0	0	1	1	Female	1289
43	1	0	0	0	0	1	1	Female	1290
50	1	0	0	0	0	1	1	Male	1291
32	0	1	1	1	0	1	1	Female	1292
45	0	1	1	1	0	1	1	Female	1293
44	1	0	0	0	0	1	1	Male	1294
27	1	0	0	0	0	1	1	Male	1295
40	1	0	0	0	0	1	1	Male	1296
37	1	0	0	0	0	1	1	Female	1297
42	1	0	0	0	0	1	1	Male	1298
28	0	1	1	1	0	1	1	Female	1299
50	1	0	0	0	0	1	1	Female	1300
37	1	0	0	0	0	1	1	Male	1301
26	1	0	0	0	0	1	1	Female	1302
18	0	1	1	1	0	1	1	Female	1303
19	1	0	0	0	0	1	1	Female	1304
30	1	0	0	0	0	1	1	Female	1305
25	1	0	0	0	0	1	1	Male	1306
44	0	1	1	1	0	1	1	Female	1307
39	1	0	0	0	0	1	1	Male	1308
48	0	1	1	1	0	1	1	Female	1309
55	1	0	0	0	0	1	1	Female	1310
45	1	0	0	0	0	1	1	Female	1311
45	1	0	0	0	0	1	1	Female	1312
49	1	0	0	0	0	1	1	Female	1313
32	1	0	0	0	0	1	1	Female	1314
30	0	1	1	0	0	1	1	Female	1315
26	1	0	0	0	0	1	1	Female	1316
45	1	0	0	0	0	1	1	Female	1317
26	1	0	0	0	0	1	1	Female	1318
41	1	0	0	0	0	1	1	Female	1319
34	1	0	0	0	0	1	1	Male	1320
38	1	0	0	0	0	1	1	Female	1321
23	1	0	0	0	0	1	1	Female	1322
30	1	0	0	0	0	0	0	Female	1323
42	0	1	1	1	0	1	1	Female	1324
48	1	0	0	0	0	1	1	Female	1325
55	1	0	0	0	0	1	1	Male	1326
53	1	0	0	0	0	1	0	Male	1327
26	1	0	0	0	0	1	1	Female	1328
21	0	1	1	1	0	1	1	Female	1329
34	1	0	0	0	0	1	1	Female	1330
55	1	0	0	0	0	0	0	Female	1331
40	1	0	0	0	0	1	1	Female	1332
43	1	0	0	0	0	1	1	Female	1333
58	0	1	1	1	0	1	1	Male	1334
16	1	0	0	0	0	1	1	Female	1335
40	1	0	0	0	0	1	1	Male	1336
48	1	0	0	0	0	1	1	Female	1337
47	0	1	1	1	0	1	1	Male	1338
32	1	0	0	0	0	1	1	Female	1339
23	1	0	0	0	0	1	1	Female	1340
40	1	0	0	0	0	1	1	Male	1341
17	1	0	0	0	0	0	0	Female	1342
22	1	0	0	0	0	1	1	Female	1343
42	1	0	0	0	0	1	1	Female	1344
33	1	0	0	0	0	1	0	Female	1345
38	1	0	0	0	0	1	1	Male	1346
46	1	0	0	0	0	1	1	Female	1347
40	1	0	0	0	0	1	1	Male	1348
32	1	0	0	0	0	1	1	Female	1349
60	1	0	0	0	0	1	1	Female	1350
38	1	0	0	0	0	1	1	Female	1351
35	0	1	1	1	0	1	1	Female	1352
20	1	0	0	0	0	1	0	Female	1353
35	1	0	0	0	0	1	1	Female	1354
38	0	1	1	1	0	1	1	Female	1355
42	1	0	0	0	0	0	0	Female	1356
26	1	0	0	0	0	1	1	Male	1357
45	0	1	1	1	0	1	1	Female	1358
40	1	0	0	0	0	1	1	Female	1359
56	1	0	0	0	0	1	1	Male	1360
50	0	1	1	1	0	1	1	Female	1361
44	0	1	1	1	0	1	1	Male	1362
58	1	0	0	0	0	1	1	Male	1363
29	1	0	0	0	0	1	1	Female	1364
31	1	0	0	0	0	1	1	Male	1365
39	0	1	1	1	0	1	1	Female	1366
38	1	0	0	0	0	1	1	Female	1367
45	1	0	0	0	0	1	1	Male	1368
15	1	0	0	0	0	1	1	Female	1369
39	1	0	0	0	0	1	1	Male	1370
34	0	1	0	0	0	1	1	Female	1371
32	0	1	1	1	0	1	1	Female	1372
40	0	1	1	1	0	1	1	Female	1373
35	0	1	1	1	0	1	1	Male	1374
40	0	1	1	1	0	1	1	Male	1375
29	1	0	0	0	0	1	1	Female	1376
50	0	1	1	1	0	1	1	Male	1377
40	1	0	0	0	0	1	1	Female	1378
25	0	1	1	0	0	1	1	Female	1379
22	0	1	1	1	0	1	1	Female	1380
45	1	0	0	0	0	1	1	Female	1381
8	0	0	0	0	0	1	1	Female	1382
46	1	0	0	0	0	1	1	Male	1383
45	0	1	1	1	0	1	1	Female	1384
34	1	0	0	0	0	1	1	Male	1385
30	1	0	0	0	0	1	1	Male	1386
31	0	1	1	1	0	1	1	Female	1387
58	1	0	0	0	0	1	1	Male	1388
52	0	1	1	1	0	0	0	Male	1389
13	0	0	0	0	0	1	1	Male	1390
27	1	0	0	0	0	1	1	Female	1391
50	1	0	0	0	0	1	1	Female	1392
21	1	0	0	0	0	1	1	Male	1393
62	1	0	0	0	0	1	1	Female	1394
28	1	0	0	0	0	1	1	Female	1395
29	1	0	0	0	0	1	1	Male	1396
36	1	0	0	0	0	1	0	Male	1397
20	1	0	0	0	0	1	1	Female	1398
61	0	1	1	1	0	1	1	Male	1399
26	1	0	0	0	0	1	1	Male	1400
48	1	0	0	0	0	1	1	Male	1401
50	0	1	1	1	0	1	1	Female	1402
17	1	0	0	0	0	1	1	Male	1403
43	0	1	1	1	0	1	1	Male	1404
40	1	0	0	0	0	0	0	Male	1405
64	0	1	1	1	0	1	1	Male	1406
35	1	0	0	0	0	1	1	Male	1407
27	0	1	1	1	0	1	1	Female	1408
40	1	0	0	0	0	1	1	Female	1409
44	1	0	0	0	0	1	1	Male	1410
37	1	0	0	0	0	1	1	Female	1411
28	1	0	0	0	0	1	1	Male	1412
48	0	1	1	1	0	1	1	Female	1413
48	0	1	0	0	0	0	0	Male	1414
40	1	0	0	0	0	1	1	Female	1415
25	1	0	0	0	0	1	1	Male	1416
59	1	0	0	0	0	1	1	Female	1417
45	1	0	0	0	0	1	1	Male	1418
30	1	0	0	0	0	1	1	Male	1419
25	1	0	0	0	0	1	1	Female	1420
24	1	0	0	0	0	1	1	Female	1421
25	0	1	1	1	0	1	1	Male	1422
22	1	0	0	0	0	1	0	Male	1423
51	0	1	1	1	0	1	1	Male	1424
44	1	0	0	0	0	1	1	Male	1425
50	1	0	0	0	0	1	1	Male	1426
20	1	0	0	0	0	1	1	Female	1427
48	0	1	0	0	0	1	1	Female	1428
27	1	0	0	0	0	1	1	Female	1429
26	0	1	1	1	0	1	1	Female	1430
26	1	0	0	0	0	1	0	Female	1431
41	1	0	0	0	0	1	1	Male	1432
52	1	0	0	0	0	1	1	Female	1433
45	0	1	1	1	0	0	0	Male	1434
43	0	1	1	1	0	1	1	Male	1435
35	1	0	0	0	0	1	1	Female	1436
50	1	0	0	0	0	1	1	Female	1437
37	1	0	0	0	0	1	1	Female	1438
27	0	1	1	1	0	1	1	Male	1439
23	1	0	0	0	0	1	0	Male	1440
55	1	0	0	0	0	1	1	Female	1441
9	0	0	0	0	0	1	1	Male	1442
53	0	1	1	1	0	1	1	Female	1443
54	1	0	0	0	0	1	1	Male	1444
17	1	0	0	0	0	1	1	Female	1445
38	0	1	1	1	0	1	1	Female	1446
32	1	0	0	0	0	1	1	Female	1447
40	1	0	0	0	0	0	0	Female	1448
30	1	0	0	0	0	1	1	Female	1449
30	1	0	0	0	0	1	1	Male	1450
36	1	0	0	0	0	1	0	Female	1451
30	1	0	0	0	0	1	1	Male	1452
38	1	0	0	0	0	0	0	Female	1453
50	0	1	1	1	0	1	1	Male	1454
24	1	0	0	0	0	1	1	Female	1455
45	1	0	0	0	0	1	1	Female	1456
45	1	0	0	0	0	1	1	Female	1457
25	1	0	0	0	0	1	1	Female	1458
25	1	0	0	0	0	1	1	Female	1459
38	0	1	1	1	0	1	1	Female	1460
35	0	1	1	1	0	1	1	Female	1461
26	1	0	0	0	0	1	1	Male	1462
38	0	1	1	1	0	1	1	Female	1463
46	0	1	1	1	0	1	1	Male	1464
45	1	0	0	0	0	1	1	Male	1465
45	1	0	0	0	0	1	1	Female	1466
32	0	1	1	1	0	1	1	Female	1467
30	1	0	0	0	0	1	1	Female	1468
30	1	0	0	0	0	1	1	Male	1469
40	0	1	1	1	0	1	1	Male	1470
29	1	0	0	0	0	1	1	Male	1471
47	1	0	0	0	0	1	1	Female	1472
52	1	0	0	0	0	1	1	Female	1473
55	1	0	0	0	0	1	1	Female	1474
30	1	0	0	0	0	1	1	Female	1475
35	1	0	0	0	0	0	0	Male	1476
21	1	0	0	0	0	1	1	Female	1477
25	0	1	1	0	0	1	1	Female	1478
32	0	1	1	1	0	0	0	Female	1479
59	0	1	1	1	0	1	1	Male	1480
24	1	0	0	0	0	1	1	Female	1481
37	1	0	0	0	0	1	1	Female	1482
29	1	0	0	0	0	1	1	Female	1483
25	1	0	0	0	0	1	1	Male	1484
44	1	0	0	0	0	1	1	Male	1485
38	1	0	0	0	0	1	1	Male	1486
52	0	1	1	1	0	1	1	Female	1487
56	1	0	0	0	0	1	1	Female	1488
22	1	0	0	0	0	1	1	Female	1489
45	1	0	0	0	0	1	1	Male	1490
22	1	0	0	0	0	1	1	Female	1491
30	0	1	1	1	0	1	1	Female	1492
20	1	0	0	0	0	1	1	Female	1493
58	1	0	0	0	0	1	1	Male	1494
40	1	0	0	0	0	1	1	Male	1495
54	0	1	1	1	0	1	1	Female	1496
41	0	1	1	1	0	1	1	Male	1497
45	1	0	0	0	0	0	0	Female	1498
38	1	0	0	0	0	1	1	Female	1499
28	1	0	0	0	0	1	1	Female	1500
30	1	0	0	0	0	1	1	Female	1501
26	1	0	0	0	0	1	1	Female	1502
19	1	0	0	0	0	1	1	Male	1503
42	0	1	1	1	0	1	1	Male	1504
35	1	0	0	0	0	1	1	Female	1505
42	1	0	0	0	0	1	1	Female	1506
62	1	0	0	0	0	1	1	Female	1507
44	1	0	0	0	0	1	1	Female	1508
30	1	0	0	0	0	1	1	Female	1509
25	1	0	0	0	0	1	1	Female	1510
64	1	0	0	0	0	1	1	Male	1511
45	1	0	0	0	0	1	1	Female	1512
63	1	0	0	0	0	1	1	Female	1513
26	1	0	0	0	0	1	1	Female	1514
42	0	1	1	1	0	1	1	Male	1515
30	0	1	1	1	0	1	1	Female	1516
54	0	1	1	1	0	1	1	Female	1517
59	1	0	0	0	0	1	1	Male	1518
48	1	0	0	0	0	1	1	Female	1519
42	0	1	1	1	0	1	1	Female	1520
30	1	0	0	0	0	1	1	Female	1521
23	1	0	0	0	0	1	1	Female	1522
28	1	0	0	0	0	1	1	Female	1523
21	1	0	0	0	0	1	1	Female	1524
51	0	1	1	1	0	1	1	Male	1525
27	1	0	0	0	0	1	1	Female	1526
4	0	0	0	0	0	1	1	Male	1527
25	1	0	0	0	0	1	1	Female	1528
54	0	1	1	1	0	1	0	Male	1529
48	0	1	1	1	0	1	1	Female	1530
40	1	0	0	0	0	0	0	Female	1531
36	1	0	0	0	0	1	1	Female	1532
61	1	0	0	0	0	1	1	Male	1533
52	0	1	1	1	0	1	1	Female	1534
30	1	0	0	0	0	1	1	Female	1535
25	0	1	0	0	0	1	1	Female	1536
55	1	0	0	0	0	1	1	Female	1537
35	0	1	1	1	0	1	1	Male	1538
41	0	1	1	1	0	1	1	Female	1539
30	1	0	0	0	0	1	1	Female	1540
19	1	0	0	0	0	1	1	Female	1541
24	0	1	1	1	0	1	1	Female	1542
3	0	0	0	0	0	1	1	Female	1543
20	1	0	0	0	0	1	0	Female	1544
39	1	0	0	0	0	1	1	Male	1545
45	1	0	0	0	0	1	1	Female	1546
58	1	0	0	0	0	0	0	Male	1547
34	0	1	1	1	0	1	1	Female	1548
35	1	0	0	0	0	1	1	Female	1549
25	1	0	0	0	0	1	1	Female	1550
30	1	0	0	0	0	1	1	Female	1551
32	0	1	0	0	0	1	1	Female	1552
50	1	0	0	0	0	1	1	Male	1553
48	0	1	1	1	0	1	1	Female	1554
32	0	1	1	1	0	1	1	Female	1555
32	1	0	0	0	0	1	1	Female	1556
25	1	0	0	0	0	1	1	Female	1557
40	1	0	0	0	0	1	1	Male	1558
40	1	0	0	0	0	1	1	Female	1559
41	1	0	0	0	0	1	1	Female	1560
44	1	0	0	0	0	1	1	Male	1561
1	0	0	0	0	0	1	1	Male	1562
16	1	0	0	0	0	1	1	Female	1563
50	1	0	0	0	0	1	1	Female	1564
58	1	0	0	0	0	1	1	Male	1565
58	1	0	0	0	0	1	0	Male	1566
30	1	0	0	0	0	1	1	Male	1567
28	0	1	1	1	0	1	1	Female	1568
46	1	0	0	0	0	1	1	Female	1569
40	0	1	0	0	0	1	1	Female	1570
42	1	0	0	0	0	1	1	Female	1571
45	0	1	0	0	0	1	1	Female	1572
25	1	0	0	0	0	1	1	Female	1573
32	1	0	0	0	0	1	1	Female	1574
25	0	1	1	1	0	1	1	Female	1575
37	1	0	0	0	0	1	1	Male	1576
35	1	0	0	0	0	1	1	Female	1577
25	1	0	0	0	0	1	1	Female	1578
45	1	0	0	0	0	1	1	Female	1579
64	1	0	0	0	0	1	1	Male	1580
23	1	0	0	0	0	1	1	Male	1581
24	1	0	0	0	0	1	1	Female	1582
26	1	0	0	0	0	1	1	Female	1583
38	1	0	0	0	0	1	0	Male	1584
25	1	0	0	0	0	1	1	Female	1585
43	0	1	1	1	0	1	1	Female	1586
50	1	0	0	0	0	1	1	Male	1587
40	1	0	0	0	0	1	1	Male	1588
55	1	0	0	0	0	1	1	Male	1589
15	1	0	0	0	0	1	1	Female	1590
40	1	0	0	0	0	1	1	Female	1591
30	1	0	0	0	0	1	1	Female	1592
38	0	1	1	1	0	1	1	Female	1593
38	1	0	0	0	0	1	1	Female	1594
35	0	1	1	1	0	1	1	Male	1595
42	1	0	0	0	0	1	1	Female	1596
29	0	1	1	1	0	1	1	Female	1597
40	1	0	0	0	0	1	1	Female	1598
30	1	0	0	0	0	1	1	Female	1599
35	0	1	0	0	0	1	1	Female	1600
32	0	1	1	1	0	1	1	Female	1601
32	1	0	0	0	0	1	1	Female	1602
47	0	1	1	1	0	1	1	Male	1603
36	0	1	1	1	0	1	1	Female	1604
35	0	1	1	1	0	1	1	Female	1605
2	0	0	0	0	0	1	1	Male	1606
35	0	1	1	1	0	1	1	Female	1607
63	0	1	1	1	0	1	1	Male	1608
39	1	0	0	0	0	1	1	Female	1609
37	1	0	0	0	0	1	1	Female	1610
53	0	1	0	0	0	1	1	Male	1611
47	1	0	0	0	0	1	1	Female	1612
24	1	0	0	0	0	1	1	Female	1613
41	0	1	1	1	0	1	1	Female	1614
38	0	1	1	1	0	1	1	Male	1615
50	1	0	0	0	0	1	1	Female	1616
30	1	0	0	0	0	1	1	Female	1617
28	0	1	1	1	0	1	0	Female	1618
43	1	0	0	0	0	1	0	Female	1619
63	1	0	0	0	0	1	1	Female	1620
38	0	1	1	1	0	1	1	Female	1621
25	0	1	1	0	0	1	1	Female	1622
17	1	0	0	0	0	1	1	Female	1623
58	1	0	0	0	0	1	1	Male	1624
47	0	1	1	1	0	1	1	Male	1625
37	0	1	1	1	0	1	1	Female	1626
40	1	0	0	0	0	1	1	Female	1627
31	1	0	0	0	0	1	1	Female	1628
52	1	0	0	0	0	1	1	Female	1629
43	1	0	0	0	0	1	1	Female	1630
27	1	0	0	0	0	1	1	Male	1631
52	0	1	1	1	0	1	1	Female	1632
28	1	0	0	0	0	1	1	Female	1633
44	0	1	1	1	0	1	1	Female	1634
30	1	0	0	0	0	1	1	Female	1635
6	0	0	0	0	0	1	1	Male	1636
19	0	1	1	0	0	1	1	Female	1637
45	1	0	0	0	0	1	1	Female	1638
45	0	1	1	1	0	1	1	Male	1639
54	0	1	1	1	0	1	1	Male	1640
16	1	0	0	0	0	1	0	Female	1641
50	1	0	0	0	0	1	1	Male	1642
63	1	0	0	0	0	1	1	Male	1643
34	1	0	0	0	0	1	1	Female	1644
58	1	0	0	0	0	0	0	Female	1645
18	1	0	0	0	0	1	1	Female	1646
35	0	1	0	0	0	1	1	Female	1647
48	1	0	0	0	0	1	1	Female	1648
8	0	0	0	0	0	1	1	Male	1649
35	1	0	0	0	0	1	0	Male	1650
28	1	0	0	0	0	1	1	Female	1651
48	0	1	1	1	0	1	1	Female	1652
30	1	0	0	0	0	1	1	Female	1653
20	0	1	1	1	0	1	1	Female	1654
45	0	1	1	1	0	1	1	Male	1655
30	0	1	1	1	0	1	1	Female	1656
35	1	0	0	0	0	1	1	Female	1657
62	1	0	0	0	0	1	1	Male	1658
52	1	0	0	0	0	1	1	Female	1659
40	1	0	0	0	0	1	1	Female	1660
44	0	1	1	1	0	1	1	Female	1661
49	0	1	1	1	0	1	1	Male	1662
36	1	0	0	0	0	1	1	Male	1663
45	0	1	1	1	0	1	1	Male	1664
60	1	0	0	0	0	1	1	Female	1665
54	1	0	0	0	0	1	1	Female	1666
54	1	0	0	0	0	1	1	Male	1667
23	1	0	0	0	0	1	1	Female	1668
5	0	0	0	0	0	1	0	Female	1669
31	0	1	1	1	0	1	1	Female	1670
16	1	0	0	0	0	1	1	Male	1671
55	1	0	0	0	0	1	1	Female	1672
35	0	1	1	0	0	1	1	Female	1673
45	1	0	0	0	0	1	1	Female	1674
50	1	0	0	0	0	1	1	Female	1675
50	1	0	0	0	0	1	1	Female	1676
35	1	0	0	0	0	1	1	Female	1677
48	0	1	1	1	0	1	1	Female	1678
50	1	0	0	0	0	1	1	Male	1679
53	1	0	0	0	0	1	1	Female	1680
26	1	0	0	0	0	1	0	Female	1681
42	0	1	1	1	0	1	1	Male	1682
40	1	0	0	0	0	1	1	Female	1683
42	0	1	1	1	0	1	1	Male	1684
50	0	1	1	1	0	1	1	Female	1685
22	1	0	0	0	0	1	1	Male	1686
53	1	0	0	0	0	1	1	Female	1687
34	1	0	0	0	0	1	1	Female	1688
46	0	1	1	1	0	1	1	Male	1689
42	1	0	0	0	0	1	1	Female	1690
30	1	0	0	0	0	1	1	Female	1691
20	1	0	0	0	0	1	1	Female	1692
26	1	0	0	0	0	1	0	Female	1693
17	1	0	0	0	0	1	1	Female	1694
40	1	0	0	0	0	1	1	Female	1695
20	0	1	1	1	0	0	0	Female	1696
20	1	0	0	0	0	1	1	Female	1697
50	0	1	1	1	0	1	1	Female	1698
38	1	0	0	0	0	1	1	Female	1699
24	1	0	0	0	0	1	1	Female	1700
45	1	0	0	0	0	1	1	Female	1701
49	1	0	0	0	0	1	1	Female	1702
48	1	0	0	0	0	1	1	Female	1703
29	1	0	0	0	0	1	1	Female	1704
33	1	0	0	0	0	1	1	Female	1705
60	1	0	0	0	0	1	1	Female	1706
62	1	0	0	0	0	1	1	Female	1707
23	0	1	1	1	0	1	1	Female	1708
31	0	1	1	1	0	1	1	Female	1709
37	1	0	0	0	0	1	1	Female	1710
37	0	1	1	1	0	1	1	Female	1711
35	1	0	0	0	0	0	0	Female	1712
12	0	0	0	0	0	1	1	Male	1713
42	1	0	0	0	0	1	1	Male	1714
35	0	1	1	1	0	1	1	Female	1715
43	0	1	1	1	0	1	1	Female	1716
27	0	1	1	1	0	1	1	Female	1717
50	1	0	0	0	0	1	1	Female	1718
23	0	1	1	1	0	1	1	Male	1719
46	1	0	0	0	0	0	0	Male	1720
50	1	0	0	0	0	1	1	Female	1721
36	0	1	0	0	0	1	1	Female	1722
35	0	1	1	1	0	1	1	Female	1723
51	0	1	1	1	0	1	1	Male	1724
56	1	0	0	0	0	1	1	Female	1725
48	0	1	1	1	0	1	1	Female	1726
35	1	0	0	0	0	1	1	Female	1727
38	0	1	1	1	0	1	1	Female	1728
60	1	0	0	0	0	1	1	Female	1729
45	0	1	1	1	0	1	1	Male	1730
45	0	1	1	1	0	1	1	Female	1731
34	0	1	1	0	0	1	1	Female	1732
24	1	0	0	0	0	1	1	Female	1733
23	1	0	0	0	0	1	1	Female	1734
59	1	0	0	0	0	1	1	Female	1735
40	1	0	0	0	0	1	1	Female	1736
57	1	0	0	0	0	1	1	Female	1737
43	1	0	0	0	0	1	1	Female	1738
32	1	0	0	0	0	1	1	Male	1739
32	1	0	0	0	0	1	1	Female	1740
32	1	0	0	0	0	0	0	Female	1741
29	1	0	0	0	0	1	1	Male	1742
41	1	0	0	0	0	1	0	Female	1743
28	1	0	0	0	0	1	1	Female	1744
35	1	0	0	0	0	0	0	Female	1745
45	0	1	1	1	0	1	1	Female	1746
45	1	0	0	0	0	1	1	Male	1747
28	1	0	0	0	0	1	1	Female	1748
25	1	0	0	0	0	1	1	Female	1749
45	1	0	0	0	0	1	1	Female	1750
57	0	1	1	1	0	1	1	Female	1751
45	1	0	0	0	0	1	1	Female	1752
49	1	0	0	0	0	1	1	Male	1753
45	1	0	0	0	0	1	1	Female	1754
30	1	0	0	0	0	1	1	Female	1755
52	0	1	1	1	0	1	1	Male	1756
40	0	1	1	1	0	1	1	Female	1757
27	1	0	0	0	0	1	1	Female	1758
36	1	0	0	0	0	1	1	Male	1759
30	1	0	0	0	0	1	1	Female	1760
62	0	1	1	1	0	1	1	Male	1761
41	1	0	0	0	0	1	1	Female	1762
46	0	1	1	1	0	1	1	Female	1763
28	1	0	0	0	0	1	1	Female	1764
50	1	0	0	0	0	1	1	Female	1765
50	1	0	0	0	0	1	1	Female	1766
30	0	1	1	1	0	1	1	Female	1767
35	0	1	1	1	0	1	1	Female	1768
43	0	1	1	1	0	1	1	Female	1769
37	1	0	0	0	0	1	1	Female	1770
32	1	0	0	0	0	1	1	Female	1771
42	1	0	0	0	0	1	0	Male	1772
43	1	0	0	0	0	1	1	Male	1773
60	1	0	0	0	0	1	1	Female	1774
43	0	1	1	1	0	1	1	Male	1775
45	1	0	0	0	0	1	1	Male	1776
21	1	0	0	0	0	1	1	Male	1777
43	0	1	0	0	0	1	0	Female	1778
38	1	0	0	0	0	1	1	Female	1779
15	1	0	0	0	0	1	1	Female	1780
35	1	0	0	0	0	1	1	Male	1781
40	1	0	0	0	0	1	1	Female	1782
18	1	0	0	0	0	1	1	Male	1783
40	1	0	0	0	0	1	0	Female	1784
40	1	0	0	0	0	1	1	Male	1785
16	1	0	0	0	0	1	1	Female	1786
27	1	0	0	0	0	1	1	Female	1787
20	1	0	0	0	0	1	1	Female	1788
35	1	0	0	0	0	1	1	Female	1789
39	1	0	0	0	0	1	1	Female	1790
28	0	1	1	1	0	1	1	Female	1791
25	1	0	0	0	0	1	1	Male	1792
38	1	0	0	0	0	1	1	Male	1793
40	1	0	0	0	0	1	1	Female	1794
27	1	0	0	0	0	1	1	Male	1795
35	1	0	0	0	0	1	1	Female	1796
39	1	0	0	0	0	1	1	Female	1797
47	1	0	0	0	0	1	1	Male	1798
26	1	0	0	0	0	1	1	Female	1799
50	0	1	1	1	0	1	1	Female	1800
53	1	0	0	0	0	1	1	Female	1801
22	1	0	0	0	0	1	1	Female	1802
35	1	0	0	0	0	1	1	Female	1803
40	1	0	0	0	0	1	1	Male	1804
28	1	0	0	0	0	1	1	Female	1805
24	1	0	0	0	0	1	1	Female	1806
52	0	1	1	1	0	1	0	Female	1807
39	0	1	1	1	0	1	1	Male	1808
50	0	1	1	1	0	1	0	Female	1809
42	1	0	0	0	0	1	1	Female	1810
50	1	0	0	0	0	1	1	Male	1811
30	1	0	0	0	0	1	1	Female	1812
45	0	1	1	1	0	1	1	Female	1813
35	1	0	0	0	0	1	1	Female	1814
57	1	0	0	0	0	1	0	Female	1815
20	0	1	1	1	0	1	1	Female	1816
30	1	0	0	0	0	1	1	Female	1817
39	1	0	0	0	0	1	1	Male	1818
25	1	0	0	0	0	1	1	Female	1819
2	0	0	0	0	0	1	1	Female	1820
30	1	0	0	0	0	0	0	Female	1821
36	1	0	0	0	0	1	1	Female	1822
28	1	0	0	0	0	1	1	Female	1823
64	1	0	0	0	0	1	1	Male	1824
54	1	0	0	0	0	1	1	Male	1825
34	1	0	0	0	0	1	1	Female	1826
35	1	0	0	0	0	1	1	Female	1827
23	1	0	0	0	0	1	1	Female	1828
36	1	0	0	0	0	1	1	Male	1829
35	1	0	0	0	0	1	1	Female	1830
30	1	0	0	0	0	1	1	Male	1831
31	0	1	0	0	0	1	1	Female	1832
32	0	1	1	0	0	1	1	Female	1833
55	1	0	0	0	0	1	1	Female	1834
35	1	0	0	0	0	1	1	Female	1835
39	0	1	1	1	0	1	1	Female	1836
47	1	0	0	0	0	1	1	Male	1837
35	1	0	0	0	0	1	1	Male	1838
37	1	0	0	0	0	1	1	Female	1839
46	1	0	0	0	0	1	1	Female	1840
30	1	0	0	0	0	1	1	Female	1841
53	1	0	0	0	0	1	1	Female	1842
42	1	0	0	0	0	1	1	Male	1843
30	0	1	1	1	0	1	1	Female	1844
44	0	1	1	1	0	1	1	Female	1845
24	1	0	0	0	0	1	1	Female	1846
50	1	0	0	0	0	1	1	Male	1847
45	1	0	0	0	0	1	1	Female	1848
41	1	0	0	0	0	1	1	Male	1849
38	1	0	0	0	0	1	1	Female	1850
35	0	1	1	1	0	1	1	Male	1851
25	1	0	0	0	0	1	1	Male	1852
25	1	0	0	0	0	1	1	Male	1853
30	1	0	0	0	0	1	1	Male	1854
24	1	0	0	0	0	1	1	Female	1855
20	0	1	1	1	0	1	1	Female	1856
50	1	0	0	0	0	1	1	Female	1857
35	1	0	0	0	0	1	1	Female	1858
31	0	1	1	1	0	1	1	Female	1859
40	0	1	1	1	0	1	1	Female	1860
50	0	1	1	1	0	1	1	Female	1861
32	1	0	0	0	0	1	1	Female	1862
25	0	1	1	1	0	1	1	Male	1863
35	0	1	1	1	0	1	1	Female	1864
26	0	1	1	1	0	1	1	Female	1865
35	0	1	1	1	0	1	1	Female	1866
43	0	1	1	1	0	1	1	Female	1867
50	1	0	0	0	0	1	1	Male	1868
32	1	0	0	0	0	1	1	Female	1869
55	1	0	0	0	0	1	1	Male	1870
35	1	0	0	0	0	1	1	Male	1871
53	0	1	1	1	0	1	1	Male	1872
37	1	0	0	0	0	1	1	Female	1873
50	0	1	1	1	0	1	1	Female	1874
35	0	1	1	1	0	1	1	Female	1875
38	0	1	1	1	0	1	1	Female	1876
31	0	1	1	1	0	1	1	Male	1877
46	1	0	0	0	0	1	1	Male	1878
25	1	0	0	0	0	1	1	Female	1879
30	1	0	0	0	0	1	1	Female	1880
26	1	0	0	0	0	1	1	Female	1881
55	0	1	1	1	0	1	1	Female	1882
34	1	0	0	0	0	1	1	Female	1883
54	1	0	0	0	0	1	1	Male	1884
35	1	0	0	0	0	1	1	Female	1885
58	1	0	0	0	0	1	1	Female	1886
42	0	1	1	1	0	1	1	Male	1887
35	1	0	0	0	0	1	1	Female	1888
40	1	0	0	0	0	1	1	Female	1889
52	1	0	0	0	0	1	1	Female	1890
2	0	0	0	0	0	1	1	Female	1891
54	1	0	0	0	0	1	1	Male	1892
40	0	1	1	1	0	1	1	Female	1893
50	1	0	0	0	0	0	0	Male	1894
49	1	0	0	0	0	1	1	Female	1895
30	1	0	0	0	0	1	1	Female	1896
40	1	0	0	0	0	1	1	Female	1897
52	1	0	0	0	0	1	1	Male	1898
60	0	1	1	1	0	1	1	Male	1899
26	0	1	1	1	0	1	1	Female	1900
35	1	0	0	0	0	1	1	Female	1901
40	1	0	0	0	0	1	1	Female	1902
20	1	0	0	0	0	1	0	Female	1903
58	0	1	1	1	0	1	1	Female	1904
30	1	0	0	0	0	1	1	Female	1905
40	1	0	0	0	0	0	0	Female	1906
34	1	0	0	0	0	1	1	Male	1907
32	1	0	0	0	0	1	1	Male	1908
26	1	0	0	0	0	1	1	Male	1909
43	0	1	1	1	0	1	1	Female	1910
32	0	1	0	0	0	1	1	Female	1911
20	1	0	0	0	0	1	1	Female	1912
45	1	0	0	0	0	1	1	Female	1913
50	1	0	0	0	0	1	1	Female	1914
39	1	0	0	0	0	1	1	Female	1915
35	1	0	0	0	0	1	0	Female	1916
38	0	1	1	1	0	1	1	Female	1917
43	0	1	0	0	0	1	1	Female	1918
45	0	1	1	1	0	1	1	Female	1919
28	0	1	1	1	0	1	0	Female	1920
40	1	0	0	0	0	1	1	Female	1921
26	1	0	0	0	0	1	1	Female	1922
47	1	0	0	0	0	1	1	Male	1923
50	1	0	0	0	0	1	1	Female	1924
42	1	0	0	0	0	1	1	Male	1925
40	1	0	0	0	0	1	1	Female	1926
38	0	1	1	1	0	1	1	Female	1927
52	1	0	0	0	0	1	1	Female	1928
20	1	0	0	0	0	1	1	Female	1929
26	0	1	1	1	0	1	1	Female	1930
38	1	0	0	0	0	1	0	Male	1931
34	1	0	0	0	0	1	1	Female	1932
36	0	1	1	1	0	1	1	Female	1933
50	0	1	1	1	0	1	1	Male	1934
34	1	0	0	0	0	1	0	Female	1935
33	1	0	0	0	0	1	1	Male	1936
28	1	0	0	0	0	1	1	Female	1937
48	0	1	1	1	0	1	1	Male	1938
45	1	0	0	0	0	1	1	Female	1939
39	1	0	0	0	0	1	1	Male	1940
35	1	0	0	0	0	1	1	Female	1941
25	1	0	0	0	0	1	1	Female	1942
30	1	0	0	0	0	1	1	Female	1943
37	0	1	1	1	0	1	1	Female	1944
24	1	0	0	0	0	1	1	Female	1945
60	0	1	1	1	0	1	1	Female	1946
28	0	1	1	1	0	1	1	Female	1947
42	1	0	0	0	0	1	1	Female	1948
64	0	1	0	0	0	1	1	Male	1949
38	0	1	1	1	0	1	1	Male	1950
42	0	1	1	1	0	1	1	Female	1951
32	1	0	0	0	0	1	1	Female	1952
60	1	0	0	0	0	1	1	Female	1953
36	0	1	1	1	0	0	0	Female	1954
27	1	0	0	0	0	1	1	Male	1955
21	1	0	0	0	0	1	1	Female	1956
50	0	1	1	1	0	1	1	Male	1957
29	1	0	0	0	0	1	1	Female	1958
23	1	0	0	0	0	1	1	Female	1959
28	1	0	0	0	0	1	1	Female	1960
38	0	1	1	1	0	0	0	Female	1961
51	0	1	1	1	0	1	1	Male	1962
50	0	1	0	0	0	1	1	Male	1963
39	0	1	1	1	0	1	1	Female	1964
40	1	0	0	0	0	1	1	Female	1965
22	1	0	0	0	0	1	1	Female	1966
22	0	1	1	1	0	1	1	Female	1967
37	1	0	0	0	0	1	1	Female	1968
42	1	0	0	0	0	1	1	Female	1969
30	1	0	0	0	0	1	1	Female	1970
27	1	0	0	0	0	1	1	Female	1971
48	0	1	1	1	0	1	1	Male	1972
22	1	0	0	0	0	1	1	Female	1973
25	1	0	0	0	0	1	1	Male	1974
35	0	1	1	1	0	1	1	Male	1975
47	0	1	1	1	0	1	1	Male	1976
46	1	0	0	0	0	1	1	Male	1977
28	1	0	0	0	0	1	1	Female	1978
45	1	0	0	0	0	1	1	Female	1979
43	0	1	1	1	0	1	1	Female	1980
29	1	0	0	0	0	1	0	Female	1981
38	1	0	0	0	0	1	1	Female	1982
57	1	0	0	0	0	1	1	Male	1983
28	1	0	0	0	0	1	1	Female	1984
55	0	1	1	1	0	1	1	Male	1985
62	1	0	0	0	0	1	1	Female	1986
44	1	0	0	0	0	1	1	Female	1987
27	0	1	1	1	0	1	1	Female	1988
25	0	1	1	1	0	0	0	Female	1989
45	1	0	0	0	0	1	1	Male	1990
55	1	0	0	0	0	1	1	Female	1991
39	0	1	1	1	0	1	1	Male	1992
38	0	1	1	0	0	1	1	Female	1993
32	1	0	0	0	0	1	1	Female	1994
30	0	1	1	1	0	1	1	Female	1995
37	1	0	0	0	0	1	1	Female	1996
15	1	0	0	0	0	1	1	Female	1997
30	1	0	0	0	0	1	1	Female	1998
54	0	1	1	1	0	1	1	Female	1999
[truncated: 880 more rows]
